# Supplementary material for: Multiple extracellular vesicle types in peritoneal dialysis effluent are prominent and contain known biomarkers
Source: PLoS One. 2017 Jun 8;12(6):e0178601. doi: 10.1371/journal.pone.0178601 (PMC5464591; doi:10.1371/journal.pone.0178601)
Supplement: S1 Table — (XLSX) [file pone.0178601.s001.xlsx]

## Sheet: Final
Peritoneal Dialysate Extracellular Vesicle (200,000 x g) Proteome Database
This database provides the proteome of the extracellular vesicle enriched fraction from peritoneal dialysis fluid. All experiments, mass spectrometry and subsequent analysis have been carried out at Chulalongkorn University Systems Biology (CUSB) Center.
Experiment outline: Peritoneal fluid was collected from eight stable peritoneal dialysis patients. Differential centrifugation was performed using approximately 300 mls of peritoneal fluid from each patient. Briefly, peritoneal fluid was centrifuged sequentially at 17,000 x g then the supernatant was collected and ultra-centrifuged at 110,000 x g and the pellet collected (Differential centrifugat…
This website was created by: Lachlan Pearson and Trairak Pisitkun Systems Biology Center, Research Affairs, Faculty of Medicine, Chulalongkorn University
Current Database Size: 3,744 proteins
Ensembl ID	Gene symbol	Description	Normalized spectral counts (Total spectral number/Mr)
			Differential centrifugation set 1	Differential centrifugation set 2	Differential centrifugation followed by SEC
ENSP00000306099	FGB	fibrinogen beta chain	153.292	221.807	138.909
ENSP00000384860	FGG	fibrinogen gamma chain	121.677	101.818	78.2222
ENSP00000331514	ACTG1	actin gamma 1	2.63158	11.5789	69.8565
ENSP00000269576	KRT10	keratin 10	6.83673	19.3878	48.2313
ENSP00000252244	KRT1	keratin 1	8.28788	31.3788	36.303
ENSP00000306361	FGA	fibrinogen alpha chain	66.5437	107.197	33.9621
ENSP00000363500	CLIC4	chloride intracellular channel 4	0.833333	4.51389	28.75
ENSP00000338934	EZR	ezrin	4.25072	10.8646	28.6311
ENSP00000379342	ANXA2	annexin A2	3.10881	6.01036	27.1244
ENSP00000245907	C3	complement C3	14.3957	18.0588	25.6096
ENSP00000246662	KRT9	keratin 9	4.35484	20.9032	23.129
ENSP00000418649	IGKV3-20	immunoglobulin kappa variable 3-20	16.88	22.72	21.52
ENSP00000310861	KRT2	keratin 2	2.59939	14.3425	21.3609
ENSP00000350425	APOA4	apolipoprotein A4	3.75276	8.83002	21.2583
ENSP00000462667	HIST2H4A	histone cluster 2 H4 family member a	4.73684	16.9298	20.5263
ENSP00000263408	C9	complement C9	3.78764	5.80032	20.3645
ENSP00000295897	ALB	albumin	23.7374	17.3593	17.7345
ENSP00000364469	APOA1	apolipoprotein A1	4.05844	11.7532	17.5
ENSP00000374777	IGKC	immunoglobulin kappa constant	15.9829	13.0769	16.7521
ENSP00000341072	CDC42	cell division cycle 42	0.377358	2.9717	16.6509
ENSP00000229239	GAPDH	glyceraldehyde-3-phosphate dehydrogenase	0.75	3.47222	15.6944
ENSP00000374857	IGLC3	immunoglobulin lambda constant 3 (Kern-Oz+ marker)	22.8319	17.9646	15.5752
ENSP00000364940	CLIC1	chloride intracellular channel 1	2.19331	3.60595	15.1673
ENSP00000167586	KRT14	keratin 14	0.873786	6.69903	14.9709
ENSP00000474363	IGHV3OR16-9	immunoglobulin heavy variable 3/OR16-9 (non-functional)	15.7944	16.4486	14.9533
ENSP00000360021	GNG12	G protein subunit gamma 12	1.5	8.375	14.875
ENSP00000403922	HLA-A	major histocompatibility complex, class I, A	0.415648	1.90709	14.7188
ENSP00000286713	STOM	stomatin	0.788644	1.98738	14.4795
ENSP00000257497	ANXA1	annexin A1	1.78295	3.74677	14.4703
ENSP00000312999	GNAI2	G protein subunit alpha i2	0.618812	1.90594	14.4307
ENSP00000250559	RAP1B	RAP1B, member of RAS oncogene family	0.673077	1.63462	14.3269
ENSP00000374989	IGHA1	immunoglobulin heavy constant alpha 1	16.0372	10.1596	14.2553
ENSP00000360519	RBP4	retinol binding protein 4	3.21739	24.5652	14
ENSP00000217407	LBP	lipopolysaccharide binding protein	1.05066	2.88931	13.3959
ENSP00000419425	PPIA	peptidylprolyl isomerase A	0.888889	5.5	13.3889
ENSP00000215727	SERPIND1	serpin family D member 1	1.64912	3.2807	13.3333
ENSP00000363773	C1QA	complement C1q A chain	2.53846	18.8846	13.1538
ENSP00000416706	ACTBL2	actin, beta like 2	0.0714286	2.30952	12.8571
ENSP00000296511	ANXA5	annexin A5	0.696379	2.06128	12.8412
ENSP00000357801	S100A10	S100 calcium binding protein A10	0.625	4.64286	12.5893
ENSP00000353731	DPP4	dipeptidyl peptidase 4	1.04308	1.22449	12.1995
ENSP00000252486	APOE	apolipoprotein E	2.96399	2.90859	12.0222
ENSP00000342026	PRDX6	peroxiredoxin 6	0.44	1.88	11.6
ENSP00000323929	A2M	alpha-2-macroglobulin	28.6397	18.6765	11.4216
ENSP00000419378	CLIC3	chloride intracellular channel 3	0.676692	1.61654	11.3534
ENSP00000237014	TTR	transthyretin	3.58491	15.9748	11.3208
ENSP00000393887	AHSG	alpha 2-HS glycoprotein	0.814249	3.18066	10.916
ENSP00000315130	CLU	clusterin	2.47619	4.05714	10.6286
ENSP00000225655	PFN1	profilin 1	0.933333	4.86667	10.5333
ENSP00000262613	SLC9A3R1	SLC9A3 regulator 1	0.953608	2.65464	10.2577
ENSP00000272102	ARF1	ADP ribosylation factor 1	0.193237	3.33333	10.2415
ENSP00000400842	HLA-B	major histocompatibility complex, class I, B	0	3.54839	10.1489
ENSP00000234590	ENO1	enolase 1	0.360934	0.700637	10.0849
ENSP00000383981	RPS27A	ribosomal protein S27a	0.5	4.88889	9.72222
ENSP00000400175	RHOA	ras homolog family member A	0.504587	1.83486	9.63303
ENSP00000264335	YWHAE	tyrosine 3-monooxygenase/tryptophan 5-monooxygenase activation protein epsilon	0.513699	0.821918	9.62329
ENSP00000414376	TMSB4X	thymosin beta 4, X-linked	0.8	3.4	9.6
ENSP00000377833	ANXA4	annexin A4	0.415512	1.05263	9.50139
ENSP00000381607	GSTP1	glutathione S-transferase pi 1	0.0858369	1.45923	9.48498
ENSP00000293371	DCD	dermcidin	0.973451	7.07965	9.46903
ENSP00000290378	ACTC1	actin, alpha, cardiac muscle 1	0	0.52381	9.28571
ENSP00000480035	IGHV3-72	immunoglobulin heavy variable 3-72	7.94643	5.53571	8.83929
ENSP00000432660	CFL1	cofilin 1	0.27027	2.43243	8.81081
ENSP00000386739	CYBRD1	cytochrome b reductase 1	0.318725	1.67331	8.64542
ENSP00000355180	COL6A1	collagen type VI alpha 1 chain	1.03226	1.41935	8.48848
ENSP00000418972	UPK1B	uroplakin 1B	0.56872	1.80095	8.48341
ENSP00000356037	C4BPA	complement component 4 binding protein alpha	3.29851	5.76119	8.44776
ENSP00000332194	HIST2H2AC	histone cluster 2 H2A family member c	1.35714	3.42857	8.35714
ENSP00000374778	IGKV4-1	immunoglobulin kappa variable 4-1	15.0746	5.67164	8.28358
ENSP00000374990	IGHG1	immunoglobulin heavy constant gamma 1 (G1m marker)	1.64009	17.5171	8.26879
ENSP00000270879	FCN3	ficolin 3	2.43161	2.46201	8.23708
ENSP00000258737	RAC1	ras-related C3 botulinum toxin substrate 1 (rho family, small GTP binding protein Rac1)	0.934579	1.82243	8.08411
ENSP00000367872	GNB1	G protein subunit beta 1	0.481283	0.748663	8.04813
ENSP00000379287	YWHAZ	tyrosine 3-monooxygenase/tryptophan 5-monooxygenase activation protein zeta	0.433213	1.37184	7.94224
ENSP00000395337	LDHA	lactate dehydrogenase A	0.517711	0.381471	7.87466
ENSP00000357076	TAGLN2	transgelin 2	0.532787	2.9918	7.82787
ENSP00000301653	KRT16	keratin 16	0.976562	3.02734	7.73438
ENSP00000334938	UPK3B	uroplakin 3B	0.33557	1.67785	7.68456
ENSP00000362924	GSN	gelsolin	1.21495	5.24533	7.59346
ENSP00000252242	KRT5	keratin 5	0.786517	4.86356	7.41573
ENSP00000358164	HIST2H2BF	histone cluster 2 H2B family member f	2.3741	3.02158	7.41007
ENSP00000423689	C1QB	complement C1q B chain	6.13636	18.1818	7.38636
ENSP00000265132	AMBP	alpha-1-microglobulin/bikunin precursor	2.25641	6.74359	7.35897
ENSP00000343809	BSG	basigin (Ok blood group)	0.445205	1.9863	7.32877
ENSP00000304236	CD14	CD14 molecule	0.473815	2.19451	7.30673
ENSP00000353408	MSN	moesin	0.634218	2.83186	7.19764
ENSP00000308938	PLG	plasminogen	7.67956	9.9337	7.19337
ENSP00000473589	S100A6	S100 calcium binding protein A6	0.0980392	2.05882	7.05882
ENSP00000323587	ITLN1	intelectin 1	3.0086	2.40688	6.9341
ENSP00000368135	LRRN4	leucine rich repeat neuronal 4	0.939086	2.19543	6.62437
ENSP00000300527	COL6A2	collagen type VI alpha 2 chain	0.894009	1.09677	6.58065
ENSP00000373100	HLA-A	major histocompatibility complex, class I, A	0	1.19512	6.5122
ENSP00000215909	LGALS1	galectin 1	0.952381	4.08163	6.46259
ENSP00000361152	PRDX1	peroxiredoxin 1	0.723982	1.90045	6.42534
ENSP00000295550	COL6A3	collagen type VI alpha 3 chain	1.17613	1.65357	6.3377
ENSP00000268150	MFGE8	milk fat globule-EGF factor 8 protein	0.25522	0.765661	6.33411
ENSP00000378786	HLA-DRA	major histocompatibility complex, class II, DR alpha	0.0699301	0.384615	6.25874
ENSP00000229270	TPI1	triosephosphate isomerase 1	0.357143	1.03896	6.23377
ENSP00000363771	C1QC	complement C1q C chain	5.93023	7.13178	6.20155
ENSP00000233242	APOB	apolipoprotein B	1.57997	1.75466	6.18012
ENSP00000336927	ALDOA	aldolase, fructose-bisphosphate A	0.152284	0.786802	6.16751
ENSP00000305260	GNB2	G protein subunit beta 2	0.563003	1.34048	6.16622
ENSP00000394423	FN1	fibronectin 1	4.36511	14.2718	6.12576
ENSP00000246792	RRAS	related RAS viral (r-ras) oncogene homolog	0.170213	1.02128	6.08511
ENSP00000360281	C8B	complement C8 beta chain	1.33034	2.04783	6.06876
ENSP00000359991	PGAM1	phosphoglycerate mutase 1	0.0694444	0.590278	6.04167
ENSP00000344165	CLIC5	chloride intracellular channel 5	0.212766	0	5.95745
ENSP00000369317	KRT6A	keratin 6A	0.4	1.58333	5.93333
ENSP00000452780	B2M	beta-2-microglobulin	0.437956	4.45255	5.91241
ENSP00000264710	RAB10	RAB10, member RAS oncogene family	0.0888889	1.51111	5.91111
ENSP00000256196	RRAS2	related RAS viral (r-ras) oncogene homolog 2	0.042735	1.36752	5.76923
ENSP00000408482	RPS27A	ribosomal protein S27a	0	0.327869	5.7377
ENSP00000224181	C8G	complement C8 gamma chain	3.09417	6.68161	5.65022
ENSP00000271638	S100A11	S100 calcium binding protein A11	0.42735	2.30769	5.64103
ENSP00000458559	SHBG	sex hormone binding globulin	0.0266667	0.933333	5.6
ENSP00000378058	EFEMP1	EGF containing fibulin like extracellular matrix protein 1	0.659341	1.84982	5.31136
ENSP00000349960	ACTB	actin beta	3.59712	4.6283	5.29976
ENSP00000311165	AQP1	aquaporin 1 (Colton blood group)	0.210526	0.701754	5.29825
ENSP00000418138	IGKV2-30	immunoglobulin kappa variable 2-30	3.33333	1.81818	5.22727
ENSP00000420436	IGKV1-5	immunoglobulin kappa variable 1-5	8.51562	7.5	5.15625
ENSP00000332139	CFD	complement factor D	0.555556	3.77778	5.11111
ENSP00000269321	ARHGDIA	Rho GDP dissociation inhibitor alpha	0.172414	1.12069	5.08621
ENSP00000264908	ANXA3	annexin A3	0.879121	0.659341	5.08242
ENSP00000263645	CD81	CD81 molecule	0.503876	1.16279	5.07752
ENSP00000366618	HIST1H2BL	histone cluster 1 H2B family member l	0	0	5.03597
ENSP00000465404	PARK7	Parkinsonism associated deglycase	0.0502513	0.40201	5.02513
ENSP00000374987	IGHG2	immunoglobulin heavy constant gamma 2 (G2m marker)	9.27577	11.8106	4.98607
ENSP00000375024	IGHV3-33	immunoglobulin heavy variable 3-33	13.2824	6.03053	4.8855
ENSP00000375041	IGHV3-66	immunoglobulin heavy variable 3-66	3.22835	1.88976	4.80315
ENSP00000374825	IGLV1-51	immunoglobulin lambda variable 1-51	2.85714	3.80952	4.7619
ENSP00000272298	CALM2	calmodulin 2	0.416667	1.54762	4.7619
ENSP00000375001	IGHM	immunoglobulin heavy constant mu	2.10526	1.59919	4.67611
ENSP00000227667	APOC3	apolipoprotein C3	1.85185	8.14815	4.62963
ENSP00000306330	YWHAG	tyrosine 3-monooxygenase/tryptophan 5-monooxygenase activation protein gamma	0.24735	0.388693	4.62898
ENSP00000223642	C5	complement C5	2.55048	2.60893	4.61211
ENSP00000334983	PKM	pyruvate kinase, muscle	0.138169	0.518135	4.52504
ENSP00000351190	ITIH2	inter-alpha-trypsin inhibitor heavy chain 2	1.81391	3.47744	4.52068
ENSP00000380448	APOL1	apolipoprotein L1	0.410023	1.73121	4.44191
ENSP00000419300	IGKV2-24	immunoglobulin kappa variable 2-24	1.83206	2.44275	4.35115
ENSP00000349977	MVP	major vault protein	0.302115	0.382679	4.32024
ENSP00000284240	THY1	Thy-1 cell surface antigen	0.391061	0.949721	4.30168
ENSP00000375650	MYADM	myeloid associated differentiation marker	0	0.736544	4.27762
ENSP00000254301	LGALS3	galectin 3	0.0383142	0.804598	4.25287
ENSP00000300161	YWHAB	tyrosine 3-monooxygenase/tryptophan 5-monooxygenase activation protein beta	0.106762	0.498221	4.1637
ENSP00000257770	NT5E	5'-nucleotidase ecto	0.189573	0.394945	4.13902
ENSP00000206765	TGM1	transglutaminase 1	0.167224	0.914158	4.04682
ENSP00000248975	YWHAH	tyrosine 3-monooxygenase/tryptophan 5-monooxygenase activation protein eta	0.248227	0.567376	4.04255
ENSP00000266041	ITIH4	inter-alpha-trypsin inhibitor heavy chain family member 4	1.55857	2.07164	4.00774
ENSP00000374829	IGLV1-47	immunoglobulin lambda variable 1-47	5.69106	5.93496	3.98374
ENSP00000371267	YWHAQ	tyrosine 3-monooxygenase/tryptophan 5-monooxygenase activation protein theta	0.144404	0.649819	3.97112
ENSP00000369538	GDI2	GDP dissociation inhibitor 2	0.13834	0.355731	3.95257
ENSP00000319096	RAP2B	RAP2B, member of RAS oncogene family	0.243902	0.926829	3.90244
ENSP00000357205	CRABP2	cellular retinoic acid binding protein 2	0.636943	2.2293	3.82166
ENSP00000374985	IGHG4	immunoglobulin heavy constant gamma 4 (G4m marker)	1.03064	4.67967	3.81616
ENSP00000412786	C4B_2	complement component 4B (Chido blood group), copy 2	2.20031	7.07317	3.7727
ENSP00000263398	CD44	CD44 molecule (Indian blood group)	0.228426	1.04061	3.75635
ENSP00000262776	LGALS3BP	galectin 3 binding protein	2.58806	2.34303	3.75191
ENSP00000480221	ANXA8L1	annexin A8-like 1	0.298103	0.677507	3.73984
ENSP00000332790	HIST2H2AB	histone cluster 2 H2A family member b	0	0.714286	3.71429
ENSP00000479284	HIST3H2BB	histone cluster 3 H2B family member b	0.215827	4.38849	3.66906
ENSP00000261313	PEBP1	phosphatidylethanolamine binding protein 1	0.285714	0.52381	3.66667
ENSP00000264933	PDCD6	programmed cell death 6	0.136986	0.958904	3.65297
ENSP00000248553	HSPB1	heat shock protein family B (small) member 1	0.307018	1.09649	3.64035
ENSP00000246533	CAPNS1	calpain small subunit 1	0.106007	0.4947	3.63958
ENSP00000371493	SERPINF2	serpin family F member 2	0.220183	1.74312	3.63303
ENSP00000272519	RALB	RAS like proto-oncogene B	0.0854701	0.555556	3.63248
ENSP00000260130	SDCBP	syndecan binding protein	0.216049	0.246914	3.61111
ENSP00000347872	VAT1	vesicle amine transport 1	0.071599	0.548926	3.60382
ENSP00000357156	CD5L	CD5 molecule like	1.54856	2.021	3.5958
ENSP00000333994	HBB	hemoglobin subunit beta	4	5.6875	3.5625
ENSP00000366525	FTL	ferritin light chain	1.85	3.95	3.55
ENSP00000254801	JCHAIN	joining chain of multimeric IgA and IgM	3.64641	2.87293	3.53591
ENSP00000229340	RAB35	RAB35, member RAS oncogene family	0.0869565	0.913043	3.52174
ENSP00000295598	ATP1A1	ATPase Na+/K+ transporting subunit alpha 1	0.230496	1.12589	3.51064
ENSP00000345968	PGLYRP2	peptidoglycan recognition protein 2	0	0.996785	3.48875
ENSP00000200676	CETP	cholesteryl ester transfer protein	0.219378	0.493601	3.47349
ENSP00000287611	KNG1	kininogen 1	0.668058	2.12944	3.46555
ENSP00000308495	KRAS	KRAS proto-oncogene, GTPase	0.186916	0.327103	3.45794
ENSP00000358867	GNAI3	G protein subunit alpha i3	0.0246914	0.320988	3.4321
ENSP00000376620	WARS	tryptophanyl-tRNA synthetase	0	0.508475	3.4275
ENSP00000320516	EHD1	EH domain containing 1	0.0660066	0.940594	3.41584
ENSP00000409288	SDCBP	syndecan binding protein	0.123839	0	3.40557
ENSP00000374981	IGHA2	immunoglobulin heavy constant alpha 2 (A2m marker)	1.47541	1.74863	3.38798
ENSP00000340274	RAP2C	RAP2C, member of RAS oncogene family	0	0.531401	3.33333
ENSP00000226279	CD38	CD38 molecule	0	0.3207	3.32362
ENSP00000450838	SERPINA4	serpin family A member 4	0.371134	0.907216	3.31959
ENSP00000345689	RAB5C	RAB5C, member RAS oncogene family	0.170213	0.851064	3.31915
ENSP00000371958	CD9	CD9 molecule	0.314961	1.25984	3.30709
ENSP00000345179	APOD	apolipoprotein D	0.985915	1.17371	3.28638
ENSP00000362929	GSN	gelsolin	2.04715	1.51365	3.23821
ENSP00000358548	NRAS	neuroblastoma RAS viral oncogene homolog	0.188679	0.141509	3.20755
ENSP00000226218	VTN	vitronectin	1.60221	2.19153	3.20442
ENSP00000343027	GNAI1	G protein subunit alpha i1	0.124069	0.223325	3.20099
ENSP00000348163	PLS3	plastin 3	0.155367	0.437853	3.17797
ENSP00000332449	CRIP1	cysteine rich protein 1	0.117647	0.941176	3.17647
ENSP00000374847	IGLV2-14	immunoglobulin lambda variable 2-14	3.1746	1.50794	3.1746
ENSP00000339063	EEF1A1	eukaryotic translation elongation factor 1 alpha 1	0.339321	0.898204	3.13373
ENSP00000322061	C7	complement C7	1.25134	1.45455	3.13369
ENSP00000273283	ITIH1	inter-alpha-trypsin inhibitor heavy chain 1	1.10563	2.94176	3.11945
ENSP00000357861	SELENBP1	selenium binding protein 1	0.0954198	0.381679	3.07252
ENSP00000377507	JUP	junction plakoglobin	0.208078	1.18727	3.02326
ENSP00000265062	RAB7A	RAB7A, member RAS oncogene family	0.297872	0.638298	3.02128
ENSP00000308541	F2	coagulation factor II, thrombin	0.971429	3.61429	3.01429
ENSP00000377783	PROS1	protein S (alpha)	0.745672	1.71771	3.00932
ENSP00000441828	HPR	haptoglobin-related protein	1.07692	1.53846	2.97436
ENSP00000362413	PGK1	phosphoglycerate kinase 1	0.044843	0.426009	2.95964
ENSP00000352834	MYO1C	myosin IC	0.394737	1.29112	2.91941
ENSP00000361508	PLTP	phospholipid transfer protein	0.146252	0.786106	2.88848
ENSP00000306606	ADH1B	alcohol dehydrogenase 1B (class I), beta polypeptide	0.125628	0.427136	2.86432
ENSP00000399168	HLA-B	major histocompatibility complex, class I, B	0.0742574	0.19802	2.84653
ENSP00000290349	CBR1	carbonyl reductase 1	0.0986842	0.164474	2.82895
ENSP00000432362	CD59	CD59 molecule	0.0689655	1.31034	2.82759
ENSP00000348786	RAP1A	RAP1A, member of RAS oncogene family	0.190476	1.28571	2.80952
ENSP00000355627	AGT	angiotensinogen	0.527307	0.79096	2.78719
ENSP00000339467	RHOG	ras homolog family member G	0	0.610329	2.76995
ENSP00000324527	MYO1D	myosin ID	0.172265	0.490956	2.71318
ENSP00000265016	BST1	bone marrow stromal cell antigen 1	0	0.308123	2.68908
ENSP00000319281	BASP1	brain abundant membrane attached signal protein 1	0.528634	0.484581	2.68722
ENSP00000388208	HLA-B	major histocompatibility complex, class I, B	0	2.20297	2.67327
ENSP00000354458	C8A	complement C8 alpha chain	0.890937	1.10599	2.67281
ENSP00000374843	IGLV3-21	immunoglobulin lambda variable 3-21	4.27419	3.70968	2.66129
ENSP00000014930	HEBP1	heme binding protein 1	0.0947867	0.42654	2.65403
ENSP00000263277	EHD2	EH domain containing 2	0.0163666	0.474632	2.65139
ENSP00000390299	SERPINA1	serpin family A member 1	4.98929	3.42612	2.61242
ENSP00000346550	ANXA6	annexin A6	0.0659631	0.329815	2.61214
ENSP00000376678	TAGLN	transgelin	0.132743	1.50442	2.61062
ENSP00000233143	TMSB10	thymosin beta 10	0.2	0.8	2.6
ENSP00000358640	SLC16A1	solute carrier family 16 member 1	0.166976	0.575139	2.5603
ENSP00000379873	HLA-A	major histocompatibility complex, class I, A	0.0980392	0.784314	2.54902
ENSP00000252603	PGLS	6-phosphogluconolactonase	0.0363636	0.145455	2.54545
ENSP00000292609	PGLYRP2	peptidoglycan recognition protein 2	0.279412	0.691176	2.54412
ENSP00000357693	S100A16	S100 calcium binding protein A16	0.338983	1.10169	2.54237
ENSP00000078429	GNA11	G protein subunit alpha 11	0.142518	0.4038	2.54157
ENSP00000286371	ATP1B3	ATPase Na+/K+ transporting subunit beta 3	0.15873	0	2.53968
ENSP00000354357	GSTM3	glutathione S-transferase mu 3	0.113208	0.113208	2.5283
ENSP00000437125	HSPA8	heat shock protein family A (Hsp70) member 8	0.197461	0.493653	2.52468
ENSP00000224784	ACTA2	actin, alpha 2, smooth muscle, aorta	0	0.333333	2.52381
ENSP00000356969	APOA2	apolipoprotein A2	0	3.48214	2.5
ENSP00000252699	ACTN4	actinin alpha 4	0.104962	0.324427	2.5
ENSP00000377470	CNP	2',3'-cyclic nucleotide 3' phosphodiesterase	0.0842105	0.715789	2.48421
ENSP00000355656	HIST3H2A	histone cluster 3 H2A	0	1.77305	2.48227
ENSP00000338861	C6	complement C6	0.678128	1.02197	2.47373
ENSP00000356671	SERPINC1	serpin family C member 1	1.48289	1.69202	2.47148
ENSP00000414200	C4B	complement C4B (Chido blood group)	0	3.75389	2.47144
ENSP00000295522	CLDN1	claudin 1	0	0.484581	2.46696
ENSP00000364945	DDAH2	dimethylarginine dimethylaminohydrolase 2	0.0337838	0	2.46622
ENSP00000355657	HIST3H3	histone cluster 3 H3	0.322581	0.774194	2.45161
ENSP00000233114	MDH1	malate dehydrogenase 1	0.21978	0.0549451	2.44505
ENSP00000263368	BLVRB	biliverdin reductase B	0	0.0452489	2.44344
ENSP00000251595	HBA2	hemoglobin subunit alpha 2	1.64474	3.61842	2.43421
ENSP00000246069	DSTN	destrin, actin depolymerizing factor	0.216216	0.864865	2.43243
ENSP00000437057	IFITM1	interferon induced transmembrane protein 1	0	1.07143	2.42857
ENSP00000261623	CYBA	cytochrome b-245 alpha chain	0	0.52381	2.42857
ENSP00000446955	MYL6	myosin light chain 6	0.295858	1.2426	2.42604
ENSP00000005257	RALA	RAS like proto-oncogene A	0.0423729	0.381356	2.41525
ENSP00000483567	IGKV2D-29	immunoglobulin kappa variable 2D-29	0.892857	0.714286	2.41071
ENSP00000379386	LDHB	lactate dehydrogenase B	0.300546	0.10929	2.40437
ENSP00000264202	CAPZB	capping actin protein of muscle Z-line beta subunit	0	0	2.35294
ENSP00000468139	APOC4-APOC2	APOC4-APOC2 readthrough (NMD candidate)	0	2.15	2.35
ENSP00000308452	KRT17	keratin 17	0.16632	1.18503	2.32848
ENSP00000014914	GPRC5A	G protein-coupled receptor class C group 5 member A	0.149254	0.422886	2.28856
ENSP00000375025	IGHV4-34	immunoglobulin heavy variable 4-34	3.55072	3.84058	2.24638
ENSP00000215754	MIF	macrophage migration inhibitory factor (glycosylation-inhibiting factor)	0.24	1.36	2.24
ENSP00000300935	RAB8A	RAB8A, member RAS oncogene family	0.0843882	0.21097	2.23629
ENSP00000291744	FCN2	ficolin 2	0.705882	0.382353	2.23529
ENSP00000361305	ANXA11	annexin A11	0.0551471	0.294118	2.22426
ENSP00000357704	S100A4	S100 calcium binding protein A4	0	0.854701	2.22222
ENSP00000364595	NINJ1	ninjurin 1	0	0.184049	2.20859
ENSP00000296350	MELTF	melanotransferrin	0.0124688	0.0872818	2.15711
ENSP00000398239	ACTA2	actin, alpha 2, smooth muscle, aorta	0	0.179641	2.15569
ENSP00000418357	IGKV1-17	immunoglobulin kappa variable 1-17	0	1.95312	2.10938
ENSP00000297258	FABP5	fatty acid binding protein 5	0.131579	1.11842	2.10526
ENSP00000301522	PRDX2	peroxiredoxin 2	0.319635	1.05023	2.10046
ENSP00000306010	ARF4	ADP ribosylation factor 4	0.0487805	0.634146	2.09756
ENSP00000422542	UCHL1	ubiquitin C-terminal hydrolase L1	0.0403226	0.120968	2.09677
ENSP00000478061	MARCKS	myristoylated alanine rich protein kinase C substrate	0.15873	0.285714	2.09524
ENSP00000364802	HSPA1A	heat shock protein family A (Hsp70) member 1A	0.228571	0.4	2.08571
ENSP00000350310	ATP2B4	ATPase plasma membrane Ca2+ transporting 4	0.171898	0.665172	2.07773
ENSP00000386929	ACTG2	actin, gamma 2, smooth muscle, enteric	0	0.32345	2.07547
ENSP00000357564	RAB13	RAB13, member RAS oncogene family	0.263158	0.701754	2.0614
ENSP00000252250	KRT6C	keratin 6C	0.283333	1.05	2.05
ENSP00000375035	IGHV5-51	immunoglobulin heavy variable 5-51	5.11811	2.3622	2.04724
ENSP00000420361	IGKV1-6	immunoglobulin kappa variable 1-6	1.5748	2.28346	2.04724
ENSP00000265462	PRDX5	peroxiredoxin 5	0.226244	0.904977	2.0362
ENSP00000261405	VWF	von Willebrand factor	0.284698	0.417341	2.02847
ENSP00000327137	ARPC2	actin related protein 2/3 complex subunit 2	0.116618	0.174927	2.01166
ENSP00000356574	QSOX1	quiescin sulfhydryl oxidase 1	0.206061	0.448485	2
ENSP00000261023	ITGAV	integrin subunit alpha V	0.172414	0.172414	1.98276
ENSP00000484250	IGHV4-59	immunoglobulin heavy variable 4-59	4.5045	1.89189	1.98198
ENSP00000376899	PTGFRN	prostaglandin F2 receptor inhibitor	0.213198	0.152284	1.9797
ENSP00000304669	CTNNA1	catenin alpha 1	0.1	0.56	1.97
ENSP00000367154	RSU1	Ras suppressor protein 1	0	0.349206	1.96825
ENSP00000355781	H3F3A	H3 histone family member 3A	0.0653595	1.56863	1.96078
ENSP00000344259	UBE2L3	ubiquitin conjugating enzyme E2 L3	0	0.27933	1.95531
ENSP00000479708	MAL2	mal, T-cell differentiation protein 2 (gene/pseudogene)	0.104712	0.418848	1.93717
ENSP00000365081	APOM	apolipoprotein M	0	0.471698	1.93396
ENSP00000385035	C1S	complement C1s	2.51958	3.48564	1.93211
ENSP00000249647	SNAP23	synaptosome associated protein 23	0	0.515021	1.93133
ENSP00000363639	TXN	thioredoxin	0.212766	0.106383	1.91489
ENSP00000339161	AIDA	axin interactor, dorsalization associated	0.0285714	0.285714	1.91429
ENSP00000374849	IGLV2-11	immunoglobulin lambda variable 2-11	0.31746	0.555556	1.90476
ENSP00000300933	TPM4	tropomyosin 4	0.0701754	0.140351	1.89474
ENSP00000358765	TPBG	trophoblast glycoprotein	0	0.26087	1.8913
ENSP00000415769	ITIH3	inter-alpha-trypsin inhibitor heavy chain 3	0.160321	0.631263	1.87375
ENSP00000367122	SLC3A2	solute carrier family 3 member 2	0.0147059	0.25	1.86765
ENSP00000360671	SLC25A5	solute carrier family 25 member 5	0	0	1.85976
ENSP00000481152	AC233755.2	N/A	1.57407	3.05556	1.85185
ENSP00000216281	HSP90AA1	heat shock protein 90 alpha family class A member 1	0	0.130024	1.84397
ENSP00000307387	PDCD6IP	programmed cell death 6 interacting protein	0.0104167	0.114583	1.83333
ENSP00000344822	S100A13	S100 calcium binding protein A13	0.26087	0.434783	1.82609
ENSP00000420118	IGKV3-11	immunoglobulin kappa variable 3-11	0	2.22222	1.8254
ENSP00000263867	CAPG	capping actin protein, gelsolin like	0.025974	0.207792	1.81818
ENSP00000374993	IGHG3	immunoglobulin heavy constant gamma 3 (G3m marker)	0.0968523	5.7385	1.81598
ENSP00000362271	AK1	adenylate kinase 1	0	0.416667	1.80556
ENSP00000320413	RAB23	RAB23, member RAS oncogene family	0.037594	0.150376	1.80451
ENSP00000394447	IGHV3-74	immunoglobulin heavy variable 3-74	1.95312	3.04688	1.79688
ENSP00000426976	NME2	NME/NM23 nucleoside diphosphate kinase 2	0.0578035	0.635838	1.79191
ENSP00000367817	PODXL	podocalyxin like	0.426621	0.802048	1.79181
ENSP00000367615	APRT	adenine phosphoribosyltransferase	0.0510204	0.459184	1.78571
ENSP00000380723	HRAS	HRas proto-oncogene, GTPase	0.0469484	0.422535	1.78404
ENSP00000312734	RAB8B	RAB8B, member RAS oncogene family	0.0423729	0.0847458	1.77966
ENSP00000352918	ARPC5	actin related protein 2/3 complex subunit 5	0	0.306748	1.77914
ENSP00000345236	RHOC	ras homolog family member C	0.272727	0.181818	1.77273
ENSP00000335290	PLTP	phospholipid transfer protein	0.0203252	0.447154	1.76829
ENSP00000298159	CFL2	cofilin 2	0	0.374332	1.76471
ENSP00000232564	GNB4	G protein subunit beta 4	0.0266667	0.213333	1.76
ENSP00000426119	CRIP2	cysteine rich protein 2	0	0.562914	1.75497
ENSP00000265729	SRI	sorcin	0.230415	0.0921659	1.75115
ENSP00000268182	IQGAP1	IQ motif containing GTPase activating protein 1	0.0634585	0.454786	1.74511
ENSP00000367196	GLIPR2	GLI pathogenesis related 2	0.232558	0.813953	1.74419
ENSP00000376889	NME1-NME2	NME1-NME2 readthrough	0	0	1.72757
ENSP00000263168	CAPZA1	capping actin protein of muscle Z-line alpha subunit 1	0.182371	0.0911854	1.70213
ENSP00000355124	KRT19	keratin 19	0.249433	0.748299	1.70068
ENSP00000376506	PDCD10	programmed cell death 10	0.0404858	0.0404858	1.7004
ENSP00000222381	PON1	paraoxonase 1	0.125945	0.403023	1.68766
ENSP00000263354	NAPA	NSF attachment protein alpha	0.0301205	0.0301205	1.68675
ENSP00000368335	NQO1	NAD(P)H quinone dehydrogenase 1	0	0.0732601	1.68498
ENSP00000262551	OGN	osteoglycin	0.117994	0.235988	1.68142
ENSP00000456008	MSLN	mesothelin	0.117647	0.264706	1.67647
ENSP00000333547	RAB11B	RAB11B, member RAS oncogene family	0	0.0816327	1.67347
ENSP00000358727	GSTO1	glutathione S-transferase omega 1	0	0	1.67273
ENSP00000359504	GBP1	guanylate binding protein 1	0	0.206186	1.66421
ENSP00000355330	TGM2	transglutaminase 2	0.103493	0.465718	1.65589
ENSP00000357521	TPM3	tropomyosin 3	0.206897	0.793103	1.65517
ENSP00000454214	SNAP23	synaptosome associated protein 23	0	0.503597	1.65468
ENSP00000375033	IGHV3-48	immunoglobulin heavy variable 3-48	2.26562	1.95312	1.64062
ENSP00000354111	DNAJC5	DnaJ heat shock protein family (Hsp40) member C5	0	0	1.62896
ENSP00000374818	IGLV8-61	immunoglobulin lambda variable 8-61	1.08527	1.08527	1.62791
ENSP00000307940	EEF2	eukaryotic translation elongation factor 2	0.0104932	0.188877	1.62644
ENSP00000362329	PPA1	pyrophosphatase (inorganic) 1	0.0920245	0.0920245	1.62577
ENSP00000380950	ITGB2	integrin subunit beta 2	0	0.0826446	1.61747
ENSP00000361140	AKR1A1	aldo-keto reductase family 1 member A1	0.0273973	0.0547945	1.61644
ENSP00000375034	IGHV3-49	immunoglobulin heavy variable 3-49	3	3.92308	1.61538
ENSP00000438615	C1R	complement C1r	1.82272	2.44694	1.61049
ENSP00000278193	LIN7C	lin-7 homolog C, crumbs cell polarity complex component	0.137615	0.458716	1.6055
ENSP00000375011	IGHV3-13	immunoglobulin heavy variable 3-13	0.88	0.8	1.6
ENSP00000356790	ATP1B1	ATPase Na+/K+ transporting subunit beta 1	0.0285714	0.0285714	1.6
ENSP00000361841	VCL	vinculin	0.051458	0.231561	1.5952
ENSP00000054666	VAMP3	vesicle associated membrane protein 3	0.265487	0.442478	1.59292
ENSP00000427687	WDR1	WD repeat domain 1	0	0.181269	1.5861
ENSP00000459174	MYO1C	myosin IC	0.00848896	0.00848896	1.57046
ENSP00000232003	HRG	histidine rich glycoprotein	0.689076	1.15966	1.56303
ENSP00000303351	ITGB1	integrin subunit beta 1	0.180995	0.384615	1.56109
ENSP00000400717	GNA13	G protein subunit alpha 13	0.0227273	0.204545	1.54545
ENSP00000339001	TUBB	tubulin beta class I	0	0.141129	1.53226
ENSP00000264832	ICAM1	intercellular adhesion molecule 1	0.0865052	0.397924	1.52249
ENSP00000388708	HLA-C	major histocompatibility complex, class I, C	0	0.507246	1.52174
ENSP00000374805	IGKV3D-20	immunoglobulin kappa variable 3D-20	0.32	1.04	1.52
ENSP00000261811	CYSTM1	cysteine rich transmembrane module containing 1	0.0943396	0.660377	1.50943
ENSP00000262428	COTL1	coactosin like F-actin binding protein 1	0.0628931	0.691824	1.50943
ENSP00000296122	PPP1CB	protein phosphatase 1 catalytic subunit beta	0.0537634	0.403226	1.50538
ENSP00000415941	C4B	complement C4B (Chido blood group)	0.389408	1.20457	1.50052
ENSP00000356031	CD55	CD55 molecule (Cromer blood group)	0	0.0966184	1.49758
ENSP00000216802	PSME2	proteasome activator subunit 2	0	0	1.49635
ENSP00000343645	SULT1A3	sulfotransferase family 1A member 3	0.0584795	0.116959	1.49123
ENSP00000316021	PLSCR3	phospholipid scramblase 3	0.0632911	0.316456	1.48734
ENSP00000310226	RAB1B	RAB1B, member RAS oncogene family	0.18018	0.495495	1.48649
ENSP00000392718	POTEI	POTE ankyrin domain family member I	0	0	1.48515
ENSP00000375012	IGHV3-15	immunoglobulin heavy variable 3-15	2.0155	0.930233	1.47287
ENSP00000278407	SERPING1	serpin family G member 1	1.12523	1.10708	1.47005
ENSP00000381581	LCP1	lymphocyte cytosolic protein 1	0.042735	0.413105	1.46724
ENSP00000313571	LGALS7B	galectin 7B	0	0.264901	1.45695
ENSP00000332668	TSKU	tsukushi, small leucine rich proteoglycan	0	0.132275	1.45503
ENSP00000356540	STX11	syntaxin 11	0	0.180723	1.44578
ENSP00000361883	CAP1	adenylate cyclase associated protein 1	0.0578035	0.0192678	1.44509
ENSP00000298316	ARF6	ADP ribosylation factor 6	0.0995025	0.497512	1.44279
ENSP00000476028	LAP3	leucine aminopeptidase 3	0	0	1.44213
ENSP00000382707	IFITM3	interferon induced transmembrane protein 3	0.205479	0.547945	1.43836
ENSP00000383003	FKBP1A	FK506 binding protein 1A	0.252101	0.168067	1.42857
ENSP00000290401	NPTN	neuroplastin	0.0900901	0.337838	1.41892
ENSP00000413606	STXBP2	syntaxin binding protein 2	0.0590842	0.413589	1.41802
ENSP00000345494	PLSCR1	phospholipid scramblase 1	0	0.257143	1.4
ENSP00000331544	FBLN1	fibulin 1	0.168394	0.699482	1.39896
ENSP00000234454	SPR	sepiapterin reductase (7,8-dihydrobiopterin:NADP+ oxidoreductase)	0	0.285714	1.39286
ENSP00000357721	S100A8	S100 calcium binding protein A8	0.37037	1.94444	1.38889
ENSP00000258418	CAB39	calcium binding protein 39	0.0502513	0.150754	1.38191
ENSP00000385604	CTNNB1	catenin beta 1	0.0819672	0.57377	1.38173
ENSP00000273951	GC	GC, vitamin D binding protein	0.491493	0.359168	1.37996
ENSP00000301043	RAB34	RAB34, member RAS oncogene family	0	0	1.37931
ENSP00000369891	SERPINB6	serpin family B member 6	0	0.0938967	1.3615
ENSP00000482678	IGKV1D-33	immunoglobulin kappa variable 1D-33	2.11864	1.52542	1.35593
ENSP00000326817	LRRC57	leucine rich repeat containing 57	0	0.224719	1.34831
ENSP00000349687	GM2A	GM2 ganglioside activator	0	0.576923	1.34615
ENSP00000289902	FCER1G	Fc fragment of IgE receptor Ig	0	0.927835	1.34021
ENSP00000452634	TNFAIP2	TNF alpha induced protein 2	0.0137741	0.426997	1.33609
ENSP00000374840	IGLV3-25	immunoglobulin lambda variable 3-25	0.583333	0.333333	1.33333
ENSP00000419111	IGKJ1	immunoglobulin kappa joining 1	1.33333	0	1.33333
ENSP00000374782	IGKV3-7	immunoglobulin kappa variable 3-7 (non-functional)	3.35938	1.5625	1.32812
ENSP00000375036	IGHV3-53	immunoglobulin heavy variable 3-53	0.234375	0.78125	1.32812
ENSP00000305647	VAMP5	vesicle associated membrane protein 5	0	0.390625	1.32812
ENSP00000360125	PGM1	phosphoglucomutase 1	0.0325733	0.0488599	1.31922
ENSP00000317714	STX4	syntaxin 4	0	0	1.31579
ENSP00000291565	PDXK	pyridoxal kinase	0	0	1.31054
ENSP00000429150	FAM49B	family with sequence similarity 49 member B	0.027248	0.027248	1.3079
ENSP00000480029	IGKV2-40	immunoglobulin kappa variable 2-40	2.17391	0.695652	1.30435
ENSP00000477590	CPNE3	copine 3	0.0831947	0.332779	1.29784
ENSP00000427985	DPYSL2	dihydropyrimidinase like 2	0.0860585	0.327022	1.29088
ENSP00000433999	RNH1	ribonuclease/angiogenin inhibitor 1	0.0400802	0.360721	1.28257
ENSP00000381448	CST3	cystatin C	0.759494	6.89873	1.26582
ENSP00000429329	GOLGA7	golgin A7	0.126582	0.379747	1.26582
ENSP00000379037	TYMP	thymidine phosphorylase	0	0.0601202	1.26253
ENSP00000309782	MRGPRF	MAS related GPR family member F	0.0524934	0.0787402	1.25984
ENSP00000367851	CYBB	cytochrome b-245 beta chain	0	0.153139	1.25574
ENSP00000284878	CXADR	coxsackie virus and adenovirus receptor	0.075	0.125	1.25
ENSP00000352540	EMP2	epithelial membrane protein 2	0	0	1.25
ENSP00000409171	PLXNB2	plexin B2	0.0439024	0.160976	1.24878
ENSP00000354947	CAPZA2	capping actin protein of muscle Z-line alpha subunit 2	0.0607903	0.0607903	1.2462
ENSP00000401707	IGHV3-64	immunoglobulin heavy variable 3-64	0	0.155039	1.24031
ENSP00000417773	TKT	transketolase	0.0147493	0.103245	1.23894
ENSP00000216968	PROCR	protein C receptor	0.149813	0.149813	1.23596
ENSP00000262646	RAB2A	RAB2A, member RAS oncogene family	0.0851064	0.255319	1.23404
ENSP00000260641	ACTR2	ARP2 actin related protein 2 homolog	0.0223714	0.134228	1.23043
ENSP00000374832	IGLV1-44	immunoglobulin lambda variable 1-44	0.0819672	0.327869	1.22951
ENSP00000432108	IFITM3	interferon induced transmembrane protein 3	0	0.0819672	1.22951
ENSP00000380552	TSPAN4	tetraspanin 4	0	0	1.22605
ENSP00000278222	SAA4	serum amyloid A4, constitutive	0.136054	1.4966	1.22449
ENSP00000370588	CD99	CD99 molecule	0.106383	0.37234	1.2234
ENSP00000252593	BST2	bone marrow stromal cell antigen 2	1.0101	0.151515	1.21212
ENSP00000216181	MYH9	myosin heavy chain 9	0.0220848	0.428445	1.20583
ENSP00000341289	TUBB4B	tubulin beta 4B class IVb	0	0.301205	1.20482
ENSP00000247470	PYCARD	PYD and CARD domain containing	0	0.231481	1.2037
ENSP00000446215	RAN	RAN, member RAS oncogene family	0.0409836	0.286885	1.18852
ENSP00000300060	ANPEP	alanyl aminopeptidase, membrane	0.0730594	0.109589	1.18721
ENSP00000206451	PSME1	proteasome activator subunit 1	0	0	1.18467
ENSP00000205636	CMTM6	CKLF like MARVEL transmembrane domain containing 6	0	0	1.17647
ENSP00000257192	DSG1	desmoglein 1	0.00879507	0.668426	1.16974
ENSP00000219334	SMPD3	sphingomyelin phosphodiesterase 3	0.140845	0.352113	1.16901
ENSP00000360724	PHPT1	phosphohistidine phosphatase 1	0	0.80292	1.16788
ENSP00000302289	EMB	embigin	0.0813008	0.379404	1.16531
ENSP00000368752	PRNP	prion protein	0	0	1.15942
ENSP00000382029	HLA-DQB1	major histocompatibility complex, class II, DQ beta 1	0	0	1.1583
ENSP00000265620	GNAS	GNAS complex locus	0	0	1.15385
ENSP00000360141	GNAS	GNAS complex locus	0.0900901	0.243243	1.15315
ENSP00000244204	NAGK	N-acetylglucosamine kinase	0	0	1.14973
ENSP00000436543	CTNND1	catenin delta 1	0.0864553	0.451489	1.14313
ENSP00000360709	HSP90AB1	heat shock protein 90 alpha family class B member 1	0.0480769	0.204327	1.14183
ENSP00000349541	PTRF	polymerase I and transcript release factor	0	0.0460829	1.12903
ENSP00000386883	CNRIP1	cannabinoid receptor interacting protein 1	0.0704225	0.28169	1.12676
ENSP00000319464	CPN2	carboxypeptidase N subunit 2	0.31405	0.545455	1.12397
ENSP00000367992	ESD	esterase D	0	0	1.11465
ENSP00000472821	HAS1	hyaluronan synthase 1	0.0305344	0.122137	1.1145
ENSP00000480959	IGKV1D-13	immunoglobulin kappa variable 1D-13	0.793651	0.952381	1.11111
ENSP00000347038	PLSCR4	phospholipid scramblase 4	0.027027	0.108108	1.10811
ENSP00000296658	CMBL	carboxymethylenebutenolidase homolog	0	0.0714286	1.10714
ENSP00000377529	TPPP3	tubulin polymerization promoting protein family member 3	0	0.473684	1.10526
ENSP00000255040	APCS	amyloid P component, serum	1.85039	1.69291	1.10236
ENSP00000356632	ABRACL	ABRA C-terminal like	0	0.43956	1.0989
ENSP00000258412	TMBIM1	transmembrane BAX inhibitor motif containing 1	0.0867052	0.0578035	1.09827
ENSP00000457847	MSLN	mesothelin	0	0	1.09589
ENSP00000412284	ARPC4-TTLL3	ARPC4-TTLL3 readthrough	0.047619	0.428571	1.09524
ENSP00000375045	IGHV3-73	immunoglobulin heavy variable 3-73	0.859375	0.390625	1.09375
ENSP00000286548	GNAQ	G protein subunit alpha q	0	0.23753	1.09264
ENSP00000362946	RAB14	RAB14, member RAS oncogene family	0	0.125523	1.08787
ENSP00000316029	TLN1	talin 1	0.018546	0.382047	1.0868
ENSP00000307508	CALB2	calbindin 2	0.0634921	0.0634921	1.07937
ENSP00000301071	TUBA1A	tubulin alpha 1a	0	0.0199601	1.07784
ENSP00000464838	CTD-2132N18.3	N/A	0.357143	1.42857	1.07143
ENSP00000375021	IGHV4-28	immunoglobulin heavy variable 4-28	0.229008	0.687023	1.0687
ENSP00000385135	SLC44A2	solute carrier family 44 member 2	0.0501253	0.150376	1.06516
ENSP00000447938	CD63	CD63 molecule	0	0	1.0625
ENSP00000434024	H2AFX	H2A histone family member X	0	0	1.0596
ENSP00000273047	RAB5A	RAB5A, member RAS oncogene family	0.0423729	0.211864	1.05932
ENSP00000287097	CD109	CD109 molecule	0.0618812	0.0990099	1.05817
ENSP00000362463	GLO1	glyoxalase I	0	0.0480769	1.05769
ENSP00000376795	SERPINA3	serpin family A member 3	1.05042	1.51261	1.05042
ENSP00000393417	CASP14	caspase 14	0	0.722022	1.04693
ENSP00000272233	RHOB	ras homolog family member B	0.0904977	0.0452489	1.04072
ENSP00000218340	RP2	retinitis pigmentosa 2 (X-linked recessive)	0.0252525	0.126263	1.03535
ENSP00000362012	ANXA7	annexin A7	0.0596421	0.198807	1.0338
ENSP00000311572	PTGR1	prostaglandin reductase 1	0	0.027933	1.03352
ENSP00000418285	COL6A3	collagen type VI alpha 3 chain	0.928058	0.597122	1.03237
ENSP00000416330	TGFBI	transforming growth factor beta induced	0.214477	0.335121	1.03217
ENSP00000403672	IGKV3D-15	immunoglobulin kappa variable 3D-15 (gene/pseudogene)	0.238095	0.634921	1.03175
ENSP00000375018	IGHV3-23	immunoglobulin heavy variable 3-23	2.22222	0.31746	1.03175
ENSP00000315685	BAIAP2	BAI1 associated protein 2	0.226876	0.017452	1.02967
ENSP00000324804	PPP2R1A	protein phosphatase 2 scaffold subunit Aalpha	0	0.0306279	1.02603
ENSP00000441867	EPS8	epidermal growth factor receptor pathway substrate 8	0.0544662	0.348584	1.02397
ENSP00000431872	TPT1	tumor protein, translationally-controlled 1	0.0510204	0.102041	1.02041
ENSP00000373477	GPX3	glutathione peroxidase 3	0.352941	0.823529	1.01961
ENSP00000448220	KRT4	keratin 4	0	0.802139	1.01604
ENSP00000375016	IGHV3-21	immunoglobulin heavy variable 3-21	1.64062	1.17188	1.01562
ENSP00000378993	FERMT2	fermitin family member 2	0.0257069	0.179949	1.01542
ENSP00000348877	GPI	glucose-6-phosphate isomerase	0	0	1.01426
ENSP00000300026	PPIB	peptidylprolyl isomerase B	0.0843882	0.21097	1.01266
ENSP00000246635	KRT13	keratin 13	0.0403226	0.967742	1.00806
ENSP00000474013	IGHV3OR16-12	immunoglobulin heavy variable 3/OR16-12 (non-functional)	0	1.39535	1.00775
ENSP00000419353	IGKV2-28	immunoglobulin kappa variable 2-28	0.0775194	0.0775194	1.00775
ENSP00000366387	MAMDC2	MAM domain containing 2	0.0645161	0.0903226	1.00645
ENSP00000270142	SOD1	superoxide dismutase 1	0	0.188679	1.00629
ENSP00000364475	FBP1	fructose-bisphosphatase 1	0	0.0543478	1.00543
ENSP00000363001	SMPDL3B	sphingomyelin phosphodiesterase acid like 3B	0.019685	0.0590551	1.00394
ENSP00000410645	HLA-A	major histocompatibility complex, class I, A	0	0.0243902	1
ENSP00000352584	AKR1B10	aldo-keto reductase family 1 member B10	0	0	1
ENSP00000398269	MYADM	myeloid associated differentiation marker	0.305344	0.0763359	0.992366
ENSP00000369129	DSP	desmoplakin	0.0361882	0.379976	0.992159
ENSP00000380565	CD151	CD151 molecule (Raph blood group)	0.0353357	0.106007	0.989399
ENSP00000465660	SMIM22	small integral membrane protein 22	0	0.108696	0.978261
ENSP00000462123	NT5C	5', 3'-nucleotidase, cytosolic	0	0.150376	0.977444
ENSP00000321334	LPA	lipoprotein(a)	0.388693	1.17491	0.971731
ENSP00000223271	RARRES2	retinoic acid receptor responder 2	0.537634	2.25806	0.967742
ENSP00000372815	C4A	complement C4A (Rodgers blood group)	0.436137	0.436137	0.965732
ENSP00000374855	IGLC1	immunoglobulin lambda constant 1	3.68421	1.57895	0.964912
ENSP00000458832	ALOX15	arachidonate 15-lipoxygenase	0	0.0668449	0.962567
ENSP00000369055	B4GALT1	beta-1,4-galactosyltransferase 1	0	0.136674	0.95672
ENSP00000313432	GRHPR	glyoxylate and hydroxypyruvate reductase	0	0.0561798	0.955056
ENSP00000356045	C4BPB	complement component 4 binding protein beta	0.282686	0.388693	0.954064
ENSP00000357066	ARG1	arginase 1	0	0.461095	0.951009
ENSP00000363827	HSPG2	heparan sulfate proteoglycan 2	0.552828	0.747065	0.947705
ENSP00000261994	SERPINA10	serpin family A member 10	0.0197239	0.216963	0.946746
ENSP00000227155	CD82	CD82 molecule	0	0.0337838	0.945946
ENSP00000381386	DDT	D-dopachrome tautomerase	0.0787402	0.23622	0.944882
ENSP00000262193	PSMB1	proteasome subunit beta 1	0	0.264151	0.943396
ENSP00000265131	TNC	tenascin C	0.270046	0.494391	0.938928
ENSP00000316176	UBE2N	ubiquitin conjugating enzyme E2 N	0.0584795	0.409357	0.935673
ENSP00000319977	NDRG1	N-myc downstream regulated 1	0	0.0700935	0.934579
ENSP00000347979	FAS	Fas cell surface death receptor	0.0795756	0.185676	0.928382
ENSP00000265523	BLVRA	biliverdin reductase A	0	0.0299401	0.928144
ENSP00000228825	ARPC3	actin related protein 2/3 complex subunit 3	0.0487805	0.146341	0.926829
ENSP00000349320	CACNA2D1	calcium voltage-gated channel auxiliary subunit alpha2delta 1	0.0406174	0.0812348	0.926076
ENSP00000254624	EFR3A	EFR3 homolog A	0	0.161464	0.925727
ENSP00000366568	UBA1	ubiquitin like modifier activating enzyme 1	0	0.127334	0.925297
ENSP00000461945	RAB31	RAB31, member RAS oncogene family	0	0	0.921659
ENSP00000303145	TMED10	transmembrane p24 trafficking protein 10	0.04	0.08	0.92
ENSP00000244040	RAB22A	RAB22A, member RAS oncogene family	0	0	0.917431
ENSP00000399826	IGHV3-43	immunoglobulin heavy variable 3-43	0.458015	0.229008	0.916031
ENSP00000358822	DNASE1L1	deoxyribonuclease 1 like 1	0	0.0294985	0.914454
ENSP00000201647	EPS8L1	EPS8 like 1	0.0997506	0.32419	0.910224
ENSP00000405975	PPIA	peptidylprolyl isomerase A	0.151515	0.0757576	0.909091
ENSP00000292901	HBD	hemoglobin subunit delta	0	0.38961	0.909091
ENSP00000237500	MYL12B	myosin light chain 12B	0	0.10101	0.909091
ENSP00000291009	PIP	prolactin induced protein	0.060241	0.662651	0.903614
ENSP00000369073	POSTN	periostin	0.166482	0.599334	0.899001
ENSP00000365505	PLP2	proteolipid protein 2	0	0.479042	0.898204
ENSP00000339730	THBS4	thrombospondin 4	0.283554	0.548204	0.897921
ENSP00000280187	GPM6A	glycoprotein M6A	0	0	0.897436
ENSP00000310749	HPCAL1	hippocalcin like 1	0	0	0.896861
ENSP00000273550	FTH1	ferritin heavy chain 1	0.943396	1.46226	0.896226
ENSP00000374851	IGLV3-9	immunoglobulin lambda variable 3-9 (gene/pseudogene)	0.162602	0.162602	0.894309
ENSP00000215832	MAPK1	mitogen-activated protein kinase 1	0	0	0.89372
ENSP00000359025	STXBP3	syntaxin binding protein 3	0.103397	0.14771	0.886263
ENSP00000457629	HP	haptoglobin	2.05729	2.03125	0.885417
ENSP00000402866	RALB	RAS like proto-oncogene B	0	0.15625	0.885417
ENSP00000270776	PGD	phosphogluconate dehydrogenase	0	0	0.885122
ENSP00000393566	HLA-DPA1	major histocompatibility complex, class II, DP alpha 1	0	0.136054	0.884354
ENSP00000367263	AHNAK	AHNAK nucleoprotein	0.038174	0.303801	0.882774
ENSP00000394842	GCA	grancalcin	0	0.0833333	0.875
ENSP00000457844	IST1	IST1, ESCRT-III associated factor	0	0.05	0.875
ENSP00000402798	MGLL	monoglyceride lipase	0	0	0.873494
ENSP00000337834	TP53I3	tumor protein p53 inducible protein 3	0.028169	0	0.873239
ENSP00000253794	VPS25	vacuolar protein sorting 25 homolog	0	0	0.869565
ENSP00000478486	ALDH3B1	aldehyde dehydrogenase 3 family member B1	0	0.0772201	0.868726
ENSP00000366694	KCTD12	potassium channel tetramerization domain containing 12	0	0.140056	0.868347
ENSP00000296424	BDH2	3-hydroxybutyrate dehydrogenase 2	0	0.0749064	0.861423
ENSP00000316228	CLEC4M	C-type lectin domain family 4 member M	0.0662252	0.198675	0.860927
ENSP00000375027	IGHV3-38	immunoglobulin heavy variable 3-38 (non-functional)	0.859375	0.3125	0.859375
ENSP00000423563	H2AFY	H2A histone family member Y	0.0505051	0.252525	0.858586
ENSP00000481038	CYFIP1	cytoplasmic FMR1 interacting protein 1	0.0482426	0.158511	0.854583
ENSP00000262094	RAB27B	RAB27B, member RAS oncogene family	0	0.162602	0.853659
ENSP00000261267	LYZ	lysozyme	0.909091	5.45455	0.848485
ENSP00000420298	CD200	CD200 molecule	0	0.121212	0.848485
ENSP00000357077	TAGLN2	transgelin 2	0	0	0.848214
ENSP00000263238	ACTR3	ARP3 actin related protein 3 homolog	0.0211416	0.0211416	0.845666
ENSP00000371798	FSCN1	fascin actin-bundling protein 1	0	0.0183486	0.844037
ENSP00000479568	UPK3B	uroplakin 3B	0	0	0.841751
ENSP00000249071	RAC2	ras-related C3 botulinum toxin substrate 2 (rho family, small GTP binding protein Rac2)	0	0.280374	0.841121
ENSP00000350757	GMFB	glia maturation factor beta	0	0	0.838323
ENSP00000437959	POSTN	periostin	0	0.0114679	0.837156
ENSP00000411355	PTPRC	protein tyrosine phosphatase, receptor type C	0	0.0814111	0.834464
ENSP00000325808	LRRN4CL	LRRN4 C-terminal like	0	0	0.833333
ENSP00000416201	IGHV3-72	immunoglobulin heavy variable 3-72	0	0	0.833333
ENSP00000296412	ADH5	alcohol dehydrogenase 5 (class III), chi polypeptide	0.0755668	0.100756	0.831234
ENSP00000394071	GDI1	GDP dissociation inhibitor 1	0	0.0395257	0.83004
ENSP00000000233	ARF5	ADP ribosylation factor 5	0	0	0.829268
ENSP00000295006	CAPN2	calpain 2	0.0250313	0.162703	0.826033
ENSP00000352513	MPZL1	myelin protein zero like 1	0	0.103093	0.824742
ENSP00000362807	PEF1	penta-EF-hand domain containing 1	0	0	0.822368
ENSP00000374824	IGLV5-52	immunoglobulin lambda variable 5-52	0	0	0.820896
ENSP00000261890	RAB11A	RAB11A, member RAS oncogene family	0.0819672	0.327869	0.819672
ENSP00000375834	SEPT2	septin 2	0.0481928	0.313253	0.819277
ENSP00000336799	TUBA1B	tubulin alpha 1b	0.0798403	0.399202	0.818363
ENSP00000296181	ITGB5	integrin subunit beta 5	0	0.0227273	0.818182
ENSP00000335600	PLCD1	phospholipase C delta 1	0	0	0.817757
ENSP00000351094	MYOF	myoferlin	0.0300043	0.0471496	0.810116
ENSP00000359137	VCAM1	vascular cell adhesion molecule 1	0.0538358	0.201884	0.807537
ENSP00000420065	ABHD14B	abhydrolase domain containing 14B	0	0.224215	0.807175
ENSP00000442318	CAND1	cullin associated and neddylation dissociated 1	0.00733676	0.0660308	0.807043
ENSP00000335632	CHP1	calcineurin like EF-hand protein 1	0.0446429	0.133929	0.803571
ENSP00000262878	SAMHD1	SAM and HD domain containing deoxynucleoside triphosphate triphosphohydrolase 1	0	0.207756	0.803324
ENSP00000419000	LSAMP	limbic system-associated membrane protein	0	0	0.802139
ENSP00000357005	F11R	F11 receptor	0	0.184049	0.797546
ENSP00000339950	FERMT3	fermitin family member 3	0	0.0265252	0.795756
ENSP00000311313	CST6	cystatin E/M	0.121212	2.9697	0.787879
ENSP00000417427	IGKV1-37	immunoglobulin kappa variable 1-37 (non-functional)	0	1.81102	0.787402
ENSP00000434064	VPS28	VPS28, ESCRT-I subunit	0	0	0.787402
ENSP00000377696	NIT2	nitrilase family member 2	0	0	0.784314
ENSP00000252725	ARPC1B	actin related protein 2/3 complex subunit 1B	0.0977995	0.146699	0.782396
ENSP00000374817	IGLV4-69	immunoglobulin lambda variable 4-69	0.703125	1.32812	0.78125
ENSP00000230419	PTK7	protein tyrosine kinase 7 (inactive)	0.0507185	0.126796	0.777684
ENSP00000356275	CSRP1	cysteine and glycine rich protein 1	0.242718	0.38835	0.776699
ENSP00000249750	ALDH1A2	aldehyde dehydrogenase 1 family member A2	0	0	0.776014
ENSP00000342710	KRT77	keratin 77	0	0.339257	0.775444
ENSP00000297012	HIST1H2AA	histone cluster 1 H2A family member a	0	0.140845	0.774648
ENSP00000365340	ABI1	abl interactor 1	0	0.121704	0.770791
ENSP00000363855	SLC44A1	solute carrier family 44 member 1	0	0.0547945	0.767123
ENSP00000346103	GPX4	glutathione peroxidase 4	0	0.225225	0.765766
ENSP00000450168	RAB5B	RAB5B, member RAS oncogene family	0.0421941	0.253165	0.759494
ENSP00000468236	APOC4	apolipoprotein C4	0	0.206897	0.758621
ENSP00000325548	CNDP2	CNDP dipeptidase 2 (metallopeptidase M20 family)	0	0	0.757576
ENSP00000287497	ITGAM	integrin subunit alpha M	0	0.118017	0.755311
ENSP00000263262	BAX	BCL2 associated X, apoptosis regulator	0.0471698	0.235849	0.754717
ENSP00000369689	CALML5	calmodulin like 5	0.125786	0.440252	0.754717
ENSP00000359910	PSMA7	proteasome subunit alpha 7	0.0716846	0.0716846	0.752688
ENSP00000326706	PLEKHO2	pleckstrin homology domain containing O2	0	0.0562852	0.750469
ENSP00000339398	HLA-DQA1	major histocompatibility complex, class II, DQ alpha 1	0	0.0357143	0.75
ENSP00000370115	SERPINB1	serpin family B member 1	0	0.0234192	0.749415
ENSP00000264775	PLPP1	phospholipid phosphatase 1	0.0311526	0	0.747664
ENSP00000228945	ARHGDIB	Rho GDP dissociation inhibitor beta	0	0.0434783	0.73913
ENSP00000408986	HLA-A	major histocompatibility complex, class I, A	0	0.171569	0.735294
ENSP00000339191	CAV1	caveolin 1	0.243902	0.097561	0.731707
ENSP00000262219	ANXA13	annexin A13	0	0	0.730479
ENSP00000265023	KNG1	kininogen 1	0.0139082	0.0139082	0.723227
ENSP00000301329	GLOD4	glyoxalase domain containing 4	0.0301205	0	0.722892
ENSP00000291568	CSTB	cystatin B	0.18018	0.720721	0.720721
ENSP00000374830	IGLV7-46	immunoglobulin lambda variable 7-46 (gene/pseudogene)	0.96	0.48	0.72
ENSP00000362411	FAM129B	family with sequence similarity 129 member B	0.0484262	0.363196	0.714286
ENSP00000404288	FETUB	fetuin B	0.0714286	0.0952381	0.714286
ENSP00000225964	COL1A1	collagen type I alpha 1 chain	0.108069	0.230548	0.713256
ENSP00000419058	IGKV1-39	immunoglobulin kappa variable 1-39 (gene/pseudogene)	1.49606	1.10236	0.708661
ENSP00000387286	RAB1A	RAB1A, member RAS oncogene family	0	0.0881057	0.704846
ENSP00000216455	PSMA3	proteasome subunit alpha 3	0.0352113	0.0704225	0.704225
ENSP00000367195	GLIPR2	GLI pathogenesis related 2	0	0	0.704225
ENSP00000220325	EHD4	EH domain containing 4	0	0.0490998	0.703764
ENSP00000375026	IGHV3-35	immunoglobulin heavy variable 3-35 (non-functional)	0	0.078125	0.703125
ENSP00000362466	SPP2	secreted phosphoprotein 2	0.288066	0.411523	0.699588
ENSP00000367794	SRPX	sushi repeat containing protein, X-linked	0	0.038835	0.699029
ENSP00000261401	CORO1C	coronin 1C	0.037594	0.112782	0.695489
ENSP00000315190	ITGA3	integrin subunit alpha 3	0.0600858	0.0600858	0.695279
ENSP00000455744	RP11-111K18.1	N/A	0	0.11583	0.694981
ENSP00000356354	PCMT1	protein-L-isoaspartate (D-aspartate) O-methyltransferase	0	0.0990099	0.693069
ENSP00000261653	STX2	syntaxin 2	0	0.03003	0.690691
ENSP00000358846	GSTM2	glutathione S-transferase mu 2	0	0	0.689655
ENSP00000377867	STK26	serine/threonine kinase 26	0.0860215	0.129032	0.688172
ENSP00000357835	LHPP	phospholysine phosphohistidine inorganic pyrophosphate phosphatase	0	0	0.687285
ENSP00000260985	IDH1	isocitrate dehydrogenase (NADP(+)) 1, cytosolic	0.0214592	0.0858369	0.686695
ENSP00000260746	ARL3	ADP ribosylation factor like GTPase 3	0.0490196	0.0490196	0.686275
ENSP00000435272	CAPN1	calpain 1	0	0.0244499	0.684597
ENSP00000396270	TSPAN14	tetraspanin 14	0	0.0325733	0.684039
ENSP00000360367	MCTS1	MCTS1, re-initiation and release factor	0	0.0487805	0.682927
ENSP00000320709	ADIPOQ	adiponectin, C1Q and collagen domain containing	0.795455	0.340909	0.681818
ENSP00000205948	APOH	apolipoprotein H	0.339426	0.339426	0.678851
ENSP00000479675	AC136616.2	N/A	0.677966	0.338983	0.677966
ENSP00000470331	EMP3	epithelial membrane protein 3	0.0961538	0.288462	0.673077
ENSP00000343314	FXYD1	FXYD domain containing ion transport regulator 1	0	0.192308	0.673077
ENSP00000433287	NPEPPS	aminopeptidase puromycin sensitive	0	0.00971817	0.670554
ENSP00000376753	GIPC1	GIPC PDZ domain containing family member 1	0.0555556	0.277778	0.666667
ENSP00000481720	PLLP	plasmolipin	0	0.0555556	0.666667
ENSP00000420166	IGKJ5	immunoglobulin kappa joining 5	0	0	0.666667
ENSP00000252485	NECTIN2	nectin cell adhesion molecule 2	0	0.0974659	0.662768
ENSP00000315243	COL3A1	collagen type III alpha 1 chain	0.205725	0.143113	0.661896
ENSP00000236937	FCGR2B	Fc fragment of IgG receptor IIb	0	0	0.658307
ENSP00000377192	G6PD	glucose-6-phosphate dehydrogenase	0	0.0480769	0.657051
ENSP00000365569	FLOT1	flotillin 1	0	0.0422833	0.655391
ENSP00000296591	EDIL3	EGF like repeats and discoidin domains 3	0	0	0.651769
ENSP00000253354	BPIFB1	BPI fold containing family B member 1	0	0	0.648855
ENSP00000453829	PSMA4	proteasome subunit alpha 4	0	0.0760456	0.646388
ENSP00000429251	PPIA	peptidylprolyl isomerase A	0	0.16129	0.645161
ENSP00000367608	CA9	carbonic anhydrase 9	0	0.0201207	0.643863
ENSP00000421934	TXNRD1	thioredoxin reductase 1	0	0	0.639854
ENSP00000325240	LASP1	LIM and SH3 protein 1	0.0673401	0.37037	0.639731
ENSP00000348888	PIGR	polymeric immunoglobulin receptor	0.3125	0.252404	0.637019
ENSP00000363832	AOX1	aldehyde oxidase 1	0.0135318	0.0541272	0.635995
ENSP00000374850	IGLV3-10	immunoglobulin lambda variable 3-10	3.1746	1.19048	0.634921
ENSP00000407375	GPX1	glutathione peroxidase 1	0	0.180995	0.633484
ENSP00000347512	CD47	CD47 molecule	0.0301205	0.120482	0.63253
ENSP00000363838	CCNY	cyclin Y	0	0.0301205	0.63253
ENSP00000444844	PSMA6	proteasome subunit alpha 6	0	0.0790514	0.632411
ENSP00000289104	MRAS	muscle RAS oncogene homolog	0	0.0420168	0.630252
ENSP00000379838	CARHSP1	calcium regulated heat stable protein 1	0.0628931	0.125786	0.628931
ENSP00000230431	DNPH1	2'-deoxynucleoside 5'-phosphate N-hydrolase 1	0	0	0.628272
ENSP00000360871	FCN1	ficolin 1	0	0	0.626781
ENSP00000372979	HLA-C	major histocompatibility complex, class I, C	0	0.0963855	0.626506
ENSP00000404526	HLA-C	major histocompatibility complex, class I, C	0	0.0961538	0.625
ENSP00000435289	PAFAH1B2	platelet activating factor acetylhydrolase 1b catalytic subunit 2	0.0390625	0.078125	0.625
ENSP00000253004	ASS1	argininosuccinate synthase 1	0	0	0.623656
ENSP00000399679	PRG4	proteoglycan 4	0.178808	0.97351	0.622517
ENSP00000173527	ISOC1	isochorismatase domain containing 1	0	0	0.621118
ENSP00000447278	KRT18	keratin 18	0.251716	0.251716	0.617849
ENSP00000261263	RAB21	RAB21, member RAS oncogene family	0.0411523	0.0411523	0.617284
ENSP00000252252	KRT6B	keratin 6B	0.266667	0.4	0.616667
ENSP00000342830	RDX	radixin	0	0	0.613139
ENSP00000244043	PTGIS	prostaglandin I2 synthase	0.0350263	0.0175131	0.61296
ENSP00000428209	UBE2V2	ubiquitin conjugating enzyme E2 V2	0	0.243902	0.609756
ENSP00000441434	NNMT	nicotinamide N-methyltransferase	0	0.0337838	0.608108
ENSP00000430517	ANXA6	annexin A6	0	0	0.607735
ENSP00000293831	EIF4A1	eukaryotic translation initiation factor 4A1	0	0	0.607375
ENSP00000357727	S100A9	S100 calcium binding protein A9	0.30303	0.984848	0.606061
ENSP00000271308	PSMA5	proteasome subunit alpha 5	0.0757576	0.0757576	0.606061
ENSP00000355348	NCKAP1	NCK associated protein 1	0.02331	0.0621601	0.606061
ENSP00000361813	BEX1	brain expressed X-linked 1	0	0.604027	0.604027
ENSP00000431808	AAMDC	adipogenesis associated Mth938 domain containing	0.075188	0.300752	0.601504
ENSP00000367026	CD74	CD74 molecule	0	0	0.601093
ENSP00000370467	PUDP	pseudouridine 5'-phosphatase	0	0	0.595238
ENSP00000295822	EIF5A2	eukaryotic translation initiation factor 5A2	0	0	0.595238
ENSP00000285930	AKR1B1	aldo-keto reductase family 1 member B	0.027933	0	0.586592
ENSP00000403877	SERPINF2	serpin family F member 2	0.271399	1.41962	0.584551
ENSP00000359539	GOT1	glutamic-oxaloacetic transaminase 1	0	0.021645	0.584416
ENSP00000225525	TAX1BP3	Tax1 binding protein 3	0.145985	0.437956	0.583942
ENSP00000329243	KRT7	keratin 7	0.0583658	0.194553	0.583658
ENSP00000280357	IL18	interleukin 18	0	0.044843	0.58296
ENSP00000419171	ACSL4	acyl-CoA synthetase long-chain family member 4	0	0.11378	0.581542
ENSP00000281243	QDPR	quinoid dihydropteridine reductase	0	0	0.581395
ENSP00000357594	FAM26F	family with sequence similarity 26 member F	0	0	0.581395
ENSP00000261427	UBE2K	ubiquitin conjugating enzyme E2 K	0	0	0.580357
ENSP00000225371	EPX	eosinophil peroxidase	0.0123457	0.222222	0.580247
ENSP00000352479	KRT78	keratin 78	0	0.0444444	0.577778
ENSP00000447566	KRT8	keratin 8	0.297952	0.446927	0.577281
ENSP00000379676	PSMA1	proteasome subunit alpha 1	0.0677966	0.0677966	0.576271
ENSP00000473259	PTP4A2	protein tyrosine phosphatase type IVA, member 2	0	0.26178	0.575916
ENSP00000482315	AP2B1	adaptor related protein complex 2 beta 1 subunit	0	0.00956938	0.574163
ENSP00000367202	RECK	reversion inducing cysteine rich protein with kazal motifs	0.0093985	0.037594	0.573308
ENSP00000334153	RFTN1	raftlin, lipid raft linker 1	0	0	0.570523
ENSP00000332256	ALDH1A3	aldehyde dehydrogenase 1 family member A3	0	0	0.57041
ENSP00000445907	MGP	matrix Gla protein	0.406504	1.95122	0.569106
ENSP00000223500	CHMP5	charged multivesicular body protein 5	0	0.0406504	0.569106
ENSP00000353099	HLA-DRB1	major histocompatibility complex, class II, DR beta 1	0	0.200669	0.568562
ENSP00000449414	COPZ1	coatomer protein complex subunit zeta 1	0	0.283019	0.566038
ENSP00000217426	AHCY	adenosylhomocysteinase	0	0.0419287	0.566038
ENSP00000374834	IGLV1-40	immunoglobulin lambda variable 1-40	1.85484	1.12903	0.564516
ENSP00000374833	IGLV7-43	immunoglobulin lambda variable 7-43	0.0806452	0.403226	0.564516
ENSP00000299421	ILK	integrin linked kinase	0.0194553	0.0583658	0.564202
ENSP00000363559	EIF6	eukaryotic translation initiation factor 6	0	0.112782	0.56391
ENSP00000366307	THBD	thrombomodulin	0	0.13267	0.563847
ENSP00000319501	UGDH	UDP-glucose 6-dehydrogenase	0	0.0363636	0.563636
ENSP00000287156	UBE2L6	ubiquitin conjugating enzyme E2 L6	0	0	0.561798
ENSP00000369456	ITPA	inosine triphosphatase	0	0	0.560748
ENSP00000302229	PLPP1	phospholipid phosphatase 1	0	0	0.560748
ENSP00000439189	POTEE	POTE ankyrin domain family member E	0	0.0247321	0.560594
ENSP00000305556	PCBP1	poly(rC) binding protein 1	0.0533333	0.186667	0.56
ENSP00000318822	BID	BH3 interacting domain death agonist	0	0	0.559701
ENSP00000376763	CLTC	clathrin heavy chain	0.0425985	0.0798722	0.559105
ENSP00000379364	MOB1A	MOB kinase activator 1A	0	0	0.557769
ENSP00000363411	GNG10	G protein subunit gamma 10	0	0.277778	0.555556
ENSP00000343690	DPYSL3	dihydropyrimidinase like 3	0	0.175913	0.554804
ENSP00000464380	YES1	YES proto-oncogene 1, Src family tyrosine kinase	0.0489396	0.146819	0.554649
ENSP00000311449	RAB6A	RAB6A, member RAS oncogene family	0	0.12766	0.553191
ENSP00000230050	RPS12	ribosomal protein S12	0	0.206897	0.551724
ENSP00000375015	IGHV3-20	immunoglobulin heavy variable 3-20	1.81102	1.02362	0.551181
ENSP00000474297	IGKV3OR2-268	immunoglobulin kappa variable 3/OR2-268 (non-functional)	1.1811	0.708661	0.551181
ENSP00000418200	IGKV1D-16	immunoglobulin kappa variable 1D-16	0	0.472441	0.551181
ENSP00000462521	TXNIP	thioredoxin interacting protein	0	0.114679	0.550459
ENSP00000202773	RPL6	ribosomal protein L6	0	0.275229	0.550459
ENSP00000437301	RDX	radixin	0.15493	0.492958	0.549296
ENSP00000188790	FAP	fibroblast activation protein alpha	0	0	0.54732
ENSP00000436051	CRYAB	crystallin alpha B	0.0497512	0.199005	0.547264
ENSP00000266718	LUM	lumican	0.0260417	0.286458	0.546875
ENSP00000362308	SH3BGRL	SH3 domain binding glutamate rich protein like	0.15625	0.078125	0.546875
ENSP00000264893	SEPT11	septin 11	0	0.0404858	0.546559
ENSP00000341911	PALM	paralemmin	0	0.285036	0.546318
ENSP00000340836	OSTF1	osteoclast stimulating factor 1	0	0	0.546218
ENSP00000359864	GPC4	glypican 4	0	0	0.544872
ENSP00000264265	LXN	latexin	0.0389105	0	0.544747
ENSP00000336702	EIF5A	eukaryotic translation initiation factor 5A	0	0.29703	0.544554
ENSP00000369677	EMILIN1	elastin microfibril interfacer 1	0.0938086	0.150094	0.54409
ENSP00000362734	CRB2	crumbs 2, cell polarity complex component	0.0447094	0.0298063	0.543964
ENSP00000270824	EVA1B	eva-1 homolog B	0	0	0.543478
ENSP00000383690	MASP2	mannan binding lectin serine peptidase 2	0.0528402	0.435931	0.541612
ENSP00000339399	CRYZ	crystallin zeta	0	0	0.539773
ENSP00000334738	PITPNB	phosphatidylinositol transfer protein beta	0	0	0.539683
ENSP00000410214	HLA-C	major histocompatibility complex, class I, C	0	0.0244499	0.537897
ENSP00000381250	APOF	apolipoprotein F	0	0.19774	0.536723
ENSP00000357218	NAXE	NAD(P)HX epimerase	0	0	0.536278
ENSP00000223369	YKT6	YKT6 v-SNARE homolog (S. cerevisiae)	0	0.0892857	0.535714
ENSP00000336776	EIF5A	eukaryotic translation initiation factor 5A	0	0	0.535714
ENSP00000228740	LTA4H	leukotriene A4 hydrolase	0	0.0144509	0.534682
ENSP00000396688	C4A	complement C4A (Rodgers blood group)	3.13441	0.285418	0.53451
ENSP00000193403	ACTN1	actinin alpha 1	0.0194175	0.0194175	0.533981
ENSP00000410464	PFN2	profilin 2	0.0662252	0.264901	0.529801
ENSP00000369361	KRT80	keratin 80	0	0.466102	0.529661
ENSP00000262225	TMED2	transmembrane p24 trafficking protein 2	0	0	0.528634
ENSP00000341903	MYO1B	myosin IB	0.0160128	0.104083	0.528423
ENSP00000378739	PSMB9	proteasome subunit beta 9	0.0478469	0.0956938	0.526316
ENSP00000292401	AZGP1	alpha-2-glycoprotein 1, zinc-binding	0.292398	0.555556	0.526316
ENSP00000369849	MEDAG	mesenteric estrogen dependent adipogenesis	0.0584795	0.0877193	0.526316
ENSP00000260010	TLR2	toll like receptor 2	0	0	0.523385
ENSP00000451498	PSEN1	presenilin 1	0	0	0.522876
ENSP00000469240	CHMP2A	charged multivesicular body protein 2A	0	0	0.517928
ENSP00000406871	GNAI2	G protein subunit alpha i2	0	0.284238	0.516796
ENSP00000376347	GRB2	growth factor receptor bound protein 2	0	0	0.515873
ENSP00000372582	HLA-DPB1	major histocompatibility complex, class II, DP beta 1	0	0	0.511945
ENSP00000221957	PLIN3	perilipin 3	0	0.106383	0.510638
ENSP00000317468	CHMP6	charged multivesicular body protein 6	0	0	0.510638
ENSP00000304229	HINT1	histidine triad nucleotide binding protein 1	0.0724638	0.217391	0.507246
ENSP00000461144	BAIAP2	BAI1 associated protein 2	0.0163132	0	0.50571
ENSP00000279230	PLCB3	phospholipase C beta 3	0	0.100937	0.504686
ENSP00000359072	L1CAM	L1 cell adhesion molecule	0	0	0.504323
ENSP00000351777	VCP	valosin containing protein	0.0335946	0.100784	0.503919
ENSP00000356602	VTA1	vesicle trafficking 1	0	0	0.501475
ENSP00000268296	ITGAX	integrin subunit alpha X	0	0.0704777	0.501175
ENSP00000394548	SLC39A8	solute carrier family 39 member 8	0	0.0831601	0.49896
ENSP00000417854	PRSS1	protease, serine 1	0	0.0355872	0.498221
ENSP00000393979	HLA-DQB1	major histocompatibility complex, class II, DQ beta 1	0	0	0.498084
ENSP00000343742	BROX	BRO1 domain and CAAX motif containing	0	0	0.49569
ENSP00000432138	BTN3A2	butyrophilin subfamily 3 member A2	0.0274725	0.0549451	0.494505
ENSP00000403926	RFTN1	raftlin, lipid raft linker 1	0	0.102215	0.494037
ENSP00000465858	GPI	glucose-6-phosphate isomerase	0	0	0.493827
ENSP00000300289	PDIA3	protein disulfide isomerase family A member 3	0.0176367	0	0.493827
ENSP00000334008	PARVA	parvin alpha	0	0.150215	0.493562
ENSP00000354394	STAT1	signal transducer and activator of transcription 1	0	0.091638	0.492554
ENSP00000388336	SYPL1	synaptophysin like 1	0.0378788	0	0.492424
ENSP00000336945	CPNE1	copine 1	0	0.0508475	0.491525
ENSP00000300571	GPRC5B	G protein-coupled receptor class C group 5 member B	0	0.0446429	0.491071
ENSP00000372136	DEFA1B	defensin alpha 1B	0	1.96078	0.490196
ENSP00000446231	GOLT1B	golgi transport 1B	0	0	0.487805
ENSP00000329546	F7	coagulation factor VII	0	0.10142	0.486815
ENSP00000363638	LYPLA2	lysophospholipase II	0	0.121457	0.48583
ENSP00000371324	PSMF1	proteasome inhibitor subunit 1	0	0.291262	0.485437
ENSP00000353224	TFRC	transferrin receptor	0	0	0.483491
ENSP00000461407	ACTG1	actin gamma 1	0	0	0.483271
ENSP00000392043	ATP2B1	ATPase plasma membrane Ca2+ transporting 1	0.0297177	0.215453	0.482912
ENSP00000267202	VPS37B	VPS37B, ESCRT-I subunit	0	0.0638978	0.479233
ENSP00000275493	EGFR	epidermal growth factor receptor	0	0.201192	0.4769
ENSP00000275428	GGCT	gamma-glutamylcyclotransferase	0	0.047619	0.47619
ENSP00000281834	TNFSF4	tumor necrosis factor superfamily member 4	0	0	0.47619
ENSP00000401022	BAIAP2	BAI1 associated protein 2	0	0.0169492	0.474576
ENSP00000362817	FABP3	fatty acid binding protein 3	0.0675676	1.55405	0.472973
ENSP00000359925	LRRC1	leucine rich repeat containing 1	0	0.185811	0.472973
ENSP00000419598	IGKV1-9	immunoglobulin kappa variable 1-9	0.551181	0.393701	0.472441
ENSP00000449369	MUCL1	mucin like 1	0	0.470588	0.470588
ENSP00000356918	STX7	syntaxin 7	0	0.033557	0.469799
ENSP00000372607	HLA-DRB3	major histocompatibility complex, class II, DR beta 3	0	0	0.468227
ENSP00000365413	SLC28A3	solute carrier family 28 member 3	0.0520156	0.143043	0.46814
ENSP00000354532	PNP	purine nucleoside phosphorylase	0.0311526	0	0.46729
ENSP00000375867	SH3BP4	SH3 domain binding protein 4	0.0558659	0.158287	0.465549
ENSP00000375010	IGHV3-11	immunoglobulin heavy variable 3-11 (gene/pseudogene)	0.852713	1.08527	0.465116
ENSP00000297268	COL1A2	collagen type I alpha 2 chain	0.441176	0.495356	0.464396
ENSP00000273258	ARL6IP5	ADP ribosylation factor like GTPase 6 interacting protein 5	0.0462963	0.416667	0.462963
ENSP00000447001	RPL18	ribosomal protein L18	0	0.231481	0.462963
ENSP00000338481	EPB41L2	erythrocyte membrane protein band 4.1 like 2	0	0	0.462222
ENSP00000369927	AKR1C3	aldo-keto reductase family 1 member C3	0	0	0.461957
ENSP00000362638	MARCKSL1	MARCKS like 1	0	0.153846	0.461538
ENSP00000450837	SERPINA5	serpin family A member 5	0	0.0877193	0.460526
ENSP00000483313	WASF2	WAS protein family member 2	0	0.0736648	0.460405
ENSP00000432472	BRK1	BRICK1, SCAR/WAVE actin nucleating complex subunit	0	0.574713	0.45977
ENSP00000457386	SMIM1	small integral membrane protein 1 (Vel blood group)	0	0	0.45977
ENSP00000464383	RP11-599B13.6	N/A	0	0	0.458015
ENSP00000346240	FBXO2	F-box protein 2	0	0	0.45045
ENSP00000263246	PACSIN2	protein kinase C and casein kinase substrate in neurons 2	0.0359066	0.0718133	0.448833
ENSP00000426757	FGB	fibrinogen beta chain	0	0.448718	0.448718
ENSP00000176763	STK10	serine/threonine kinase 10	0.0178412	0.107047	0.44603
ENSP00000320043	LYPLA1	lysophospholipase I	0	0.0404858	0.445344
ENSP00000482499	RAB7B	RAB7B, member RAS oncogene family	0	0.177778	0.444444
ENSP00000298223	FOLR2	folate receptor beta	0	0	0.443686
ENSP00000399298	HLA-DPB1	major histocompatibility complex, class II, DP beta 1	0	0	0.443686
ENSP00000290158	KPNB1	karyopherin subunit beta 1	0	0	0.442842
ENSP00000217402	CHMP4B	charged multivesicular body protein 4B	0	0.0401606	0.441767
ENSP00000263025	MAPK3	mitogen-activated protein kinase 3	0	0.0928074	0.440835
ENSP00000316809	PITPNA	phosphatidylinositol transfer protein alpha	0.0314465	0	0.440252
ENSP00000330945	TMED9	transmembrane p24 trafficking protein 9	0	0	0.43956
ENSP00000263864	VAMP8	vesicle associated membrane protein 8	0	0.263158	0.438596
ENSP00000369255	ACO1	aconitase 1	0	0	0.437436
ENSP00000329312	IGLL1	immunoglobulin lambda like polypeptide 1	0.393013	0.524017	0.436681
ENSP00000382814	FAM234A	family with sequence similarity 234 member A	0	0	0.436242
ENSP00000431254	IGLL5	immunoglobulin lambda like polypeptide 5	1.47826	0.0869565	0.434783
ENSP00000294785	NCSTN	nicastrin	0.0127551	0.0765306	0.433673
ENSP00000385080	FAH	fumarylacetoacetate hydrolase	0	0	0.431965
ENSP00000256108	IMPA1	inositol monophosphatase 1	0	0	0.430464
ENSP00000380189	CFP	complement factor properdin	0.0195312	0.0585938	0.429688
ENSP00000357980	HTRA1	HtrA serine peptidase 1	0.0389864	0.175439	0.42885
ENSP00000407562	FGG	fibrinogen gamma chain	2.92857	0.928571	0.428571
ENSP00000360939	CMPK1	cytidine/uridine monophosphate kinase 1	0	0.0775194	0.426357
ENSP00000351589	HIST1H2AI	histone cluster 1 H2A family member i	0	1.48936	0.425532
ENSP00000462405	SLC16A3	solute carrier family 16 member 3	0	0	0.425101
ENSP00000361359	CD40	CD40 molecule	0	0.0653595	0.424837
ENSP00000358460	CLIC2	chloride intracellular channel 2	0	0.141343	0.424028
ENSP00000362399	STXBP1	syntaxin binding protein 1	0.014556	0.116448	0.422125
ENSP00000244137	PEPD	peptidase D	0.0183486	0	0.422018
ENSP00000419782	CDK5	cyclin dependent kinase 5	0	0	0.42042
ENSP00000374841	IGLV2-23	immunoglobulin lambda variable 2-23	0.504202	0.336134	0.420168
ENSP00000469170	ZNF493	zinc finger protein 493	0.208333	0	0.416667
ENSP00000455355	HAGH	hydroxyacylglutathione hydrolase	0	0	0.416667
ENSP00000351413	ADGRE5	adhesion G protein-coupled receptor E5	0	0.0122399	0.416157
ENSP00000273920	ENOPH1	enolase-phosphatase 1	0	0	0.415225
ENSP00000301765	VPS37C	VPS37C, ESCRT-I subunit	0	0	0.414508
ENSP00000474249	NEDD8-MDP1	NEDD8-MDP1 readthrough	0	0.103093	0.412371
ENSP00000261799	PDGFRB	platelet derived growth factor receptor beta	0.00807103	0.00807103	0.411622
ENSP00000290541	PSMB4	proteasome subunit beta 4	0	0.171233	0.410959
ENSP00000364286	CAPZB	capping actin protein of muscle Z-line beta subunit	0.136519	0	0.409556
ENSP00000319482	DCUN1D3	defective in cullin neddylation 1 domain containing 3	0	0	0.408163
ENSP00000351885	PTPA	protein phosphatase 2 phosphatase activator	0	0	0.407609
ENSP00000359724	FHL1	four and a half LIM domains 1	0.031348	0.0940439	0.407524
ENSP00000448873	PRKAG1	protein kinase AMP-activated non-catalytic subunit gamma 1	0	0	0.407524
ENSP00000307046	SDC2	syndecan 2	0	0.0904977	0.40724
ENSP00000475216	KPRP	keratinocyte proline rich protein	0	0.49922	0.405616
ENSP00000332879	FLRT2	fibronectin leucine rich transmembrane protein 2	0	0.0135135	0.405405
ENSP00000338200	FN1	fibronectin 1	4.46932	0.0424547	0.405249
ENSP00000257197	DSC1	desmocollin 1	0	0.159915	0.405117
ENSP00000374791	IGKV6-21	immunoglobulin kappa variable 6-21 (non-functional)	0.967742	0.16129	0.403226
ENSP00000305988	ALCAM	activated leukocyte cell adhesion molecule	0	0	0.399386
ENSP00000234313	PLEK	pleckstrin	0	0	0.399002
ENSP00000382378	HLA-DRB1	major histocompatibility complex, class II, DR beta 1	0	0.166113	0.398671
ENSP00000403282	RRAS2	related RAS viral (r-ras) oncogene homolog 2	0	0	0.397351
ENSP00000413922	ITIH3	inter-alpha-trypsin inhibitor heavy chain 3	0.0384123	0.384123	0.396927
ENSP00000433207	LY6G6C	lymphocyte antigen 6 family member G6C	0	0	0.394737
ENSP00000225275	MPO	myeloperoxidase	0	0	0.393795
ENSP00000483688	PSMB3	proteasome subunit beta 3	0.0873362	0.218341	0.393013
ENSP00000428424	LYN	LYN proto-oncogene, Src family tyrosine kinase	0	0	0.392857
ENSP00000246337	UROD	uroporphyrinogen decarboxylase	0	0	0.392157
ENSP00000349415	RAB18	RAB18, member RAS oncogene family	0	0	0.391304
ENSP00000476960	HIST2H3PS2	histone cluster 2 H3 pseudogene 2	1.1039	0.25974	0.38961
ENSP00000262890	PAFAH1B3	platelet activating factor acetylhydrolase 1b catalytic subunit 3	0.0389105	0	0.389105
ENSP00000261681	MPP5	membrane palmitoylated protein 5	0.0129534	0.181347	0.388601
ENSP00000245304	RAP2A	RAP2A, member of RAS oncogene family	0	0	0.38835
ENSP00000474524	IGHV3-30	immunoglobulin heavy variable 3-30	0.465116	1.47287	0.387597
ENSP00000403624	HLA-C	major histocompatibility complex, class I, C	0	0.193705	0.387409
ENSP00000395656	IGHV4-31	immunoglobulin heavy variable 4-31	0.384615	0.615385	0.384615
ENSP00000369519	MTAP	methylthioadenosine phosphorylase	0	0.0320513	0.384615
ENSP00000334448	GNG2	G protein subunit gamma 2	0	0	0.384615
ENSP00000387890	PLS1	plastin 1	0.014245	0.0997151	0.384615
ENSP00000264005	LCAT	lecithin-cholesterol acyltransferase	0.020202	0.10101	0.383838
ENSP00000374332	TSN	translin	0	0	0.381679
ENSP00000267205	RHOF	ras homolog family member F, filopodia associated	0	0.0423729	0.381356
ENSP00000355645	ACTA1	actin, alpha 1, skeletal muscle	0.119048	0.0238095	0.380952
ENSP00000248437	TUBA4A	tubulin alpha 4a	0	0.0400802	0.380762
ENSP00000351314	PSMB10	proteasome subunit beta 10	0	0.0692042	0.380623
ENSP00000339328	PLAUR	plasminogen activator, urokinase receptor	0	0	0.378378
ENSP00000392248	CTDSP1	CTD small phosphatase 1	0	0.0343643	0.378007
ENSP00000378366	FLOT2	flotillin 2	0	0	0.376648
ENSP00000312652	LEP	leptin	0	0.591398	0.376344
ENSP00000364562	BPIFA1	BPI fold containing family A member 1	0	0.0374532	0.374532
ENSP00000357131	ARHGAP18	Rho GTPase activating protein 18	0.0400534	0.360481	0.373832
ENSP00000365936	PPP1CA	protein phosphatase 1 catalytic subunit alpha	0	0.106667	0.373333
ENSP00000343635	TLDC1	TBC/LysM-associated domain containing 1	0	0	0.372549
ENSP00000356949	FCGR2A	Fc fragment of IgG receptor IIa	0	0	0.372493
ENSP00000358417	PHGDH	phosphoglycerate dehydrogenase	0.0176678	0	0.371025
ENSP00000348918	SAA1	serum amyloid A1	1.18519	0.962963	0.37037
ENSP00000244519	BTN3A3	butyrophilin subfamily 3 member A3	0	0.2	0.369231
ENSP00000457228	STUB1	STIP1 homology and U-box containing protein 1	0	0	0.369004
ENSP00000359091	NTNG1	netrin G1	0	0	0.365112
ENSP00000399487	ACTB	actin beta	0	0	0.363636
ENSP00000402371	TYROBP	TYRO protein tyrosine kinase binding protein	0	0	0.363636
ENSP00000259254	GYPC	glycophorin C (Gerbich blood group)	0	0	0.362319
ENSP00000357669	NPR1	natriuretic peptide receptor 1	0.016835	0.0589226	0.361953
ENSP00000353590	MYH10	myosin heavy chain 10	0	0.0430293	0.361446
ENSP00000461269	SCIMP	SLP adaptor and CSK interacting membrane protein	0	0	0.361446
ENSP00000473664	BSG	basigin (Ok blood group)	0.103093	0.0515464	0.360825
ENSP00000256412	ADAMDEC1	ADAM like decysin 1	0	0.056926	0.360531
ENSP00000351209	EPHA2	EPH receptor A2	0.00924214	0.0831793	0.360444
ENSP00000472569	LSR	lipolysis stimulated lipoprotein receptor	0	0	0.360231
ENSP00000256383	EIF2S1	eukaryotic translation initiation factor 2 subunit alpha	0	0	0.360111
ENSP00000340989	SFN	stratifin	0	0.0359712	0.359712
ENSP00000428924	LYN	LYN proto-oncogene, Src family tyrosine kinase	0	0.034188	0.358974
ENSP00000295640	RNPEP	arginyl aminopeptidase	0	0	0.358621
ENSP00000425501	SLC34A2	solute carrier family 34 member 2	0	0.0925926	0.357143
ENSP00000369127	DNAJA1	DnaJ heat shock protein family (Hsp40) member A1	0	0.0223214	0.357143
ENSP00000426708	RACK1	receptor for activated C kinase 1	0	0	0.357143
ENSP00000221130	GSR	glutathione-disulfide reductase	0	0	0.355872
ENSP00000178638	CA12	carbonic anhydrase 12	0	0.126904	0.35533
ENSP00000345361	ARPC5L	actin related protein 2/3 complex subunit 5 like	0	0	0.35503
ENSP00000388713	LANCL1	LanC like 1	0	0	0.353201
ENSP00000463337	C1QTNF1	C1q and tumor necrosis factor related protein 1	0.0440529	0	0.352423
ENSP00000468578	MFAP4	microfibrillar associated protein 4	0.191693	0.191693	0.351438
ENSP00000221515	RETN	resistin	0	0.614035	0.350877
ENSP00000327801	P4HB	prolyl 4-hydroxylase subunit beta	0	0	0.350263
ENSP00000381942	CRK	CRK proto-oncogene, adaptor protein	0	0.0436681	0.349345
ENSP00000269373	FN3KRP	fructosamine 3 kinase related protein	0	0	0.348837
ENSP00000356293	PKP1	plakophilin 1	0.0124378	0.211443	0.348259
ENSP00000363054	STX12	syntaxin 12	0	0	0.348101
ENSP00000249842	ISLR	immunoglobulin superfamily containing leucine rich repeat	0	0.0217391	0.347826
ENSP00000422245	TNFAIP8	TNF alpha induced protein 8	0	0	0.347826
ENSP00000359698	UBTD1	ubiquitin domain containing 1	0	0	0.34749
ENSP00000346671	FYN	FYN proto-oncogene, Src family tyrosine kinase	0	0.0658979	0.345964
ENSP00000352329	FGF1	fibroblast growth factor 1	0	0	0.344828
ENSP00000264203	CAPZB	capping actin protein of muscle Z-line beta subunit	0	0.0342466	0.342466
ENSP00000381220	HDDC2	HD domain containing 2	0	0	0.34188
ENSP00000346246	AP2A1	adaptor related protein complex 2 alpha 1 subunit	0	0	0.34188
ENSP00000436358	GPSM3	G-protein signaling modulator 3	0	0	0.340909
ENSP00000422428	CLDND1	claudin domain containing 1	0	0	0.338983
ENSP00000371193	CPPED1	calcineurin like phosphoesterase domain containing 1	0	0	0.338028
ENSP00000303423	FNTA	farnesyltransferase, CAAX box, alpha	0	0.0225225	0.337838
ENSP00000236671	CTSD	cathepsin D	0	0.224719	0.337079
ENSP00000441561	ITGB8	integrin subunit beta 8	0	0.0140449	0.337079
ENSP00000221138	PPP2CB	protein phosphatase 2 catalytic subunit beta	0	0	0.337079
ENSP00000298743	GAS1	growth arrest specific 1	0	0	0.336134
ENSP00000011898	TSPAN9	tetraspanin 9	0	0	0.335821
ENSP00000362680	SRC	SRC proto-oncogene, non-receptor tyrosine kinase	0.0167224	0.0334448	0.334448
ENSP00000037502	MYOC	myocilin	0	0.0702988	0.333919
ENSP00000402853	HLA-F	major histocompatibility complex, class I, F	0	0.0512821	0.333333
ENSP00000369066	POSTN	periostin	0	0.0229885	0.333333
ENSP00000353660	PEA15	phosphoprotein enriched in astrocytes 15	0	0	0.333333
ENSP00000353092	CRB2	crumbs 2, cell polarity complex component	0	0.406174	0.333063
ENSP00000260408	ADAM10	ADAM metallopeptidase domain 10	0.0118906	0.0356718	0.332937
ENSP00000383191	COL18A1	collagen type XVIII alpha 1 chain	0.036846	0.18423	0.331614
ENSP00000334063	PRDX2	peroxiredoxin 2	0	0.0662252	0.331126
ENSP00000339587	DFNA5	DFNA5, deafness associated tumor suppressor	0	0.0550459	0.330275
ENSP00000476710	BCAM	basal cell adhesion molecule (Lutheran blood group)	0	0.0470958	0.32967
ENSP00000308870	CLDN15	claudin 15	0.0411523	0.0411523	0.329218
ENSP00000327506	C16orf54	chromosome 16 open reading frame 54	0	0	0.329218
ENSP00000364709	F10	coagulation factor X	0.23766	0.310786	0.329068
ENSP00000361057	SURF4	surfeit 4	0	0.0657895	0.328947
ENSP00000336792	MASP1	mannan binding lectin serine peptidase 1	0.10101	0.151515	0.328283
ENSP00000374839	IGLV3-27	immunoglobulin lambda variable 3-27	0.655738	0.655738	0.327869
ENSP00000290776	CPNE2	copine 2	0	0.0163399	0.326797
ENSP00000245932	VASP	vasodilator-stimulated phosphoprotein	0.0753769	0.201005	0.326633
ENSP00000362299	ENG	endoglin	0.0141844	0	0.326241
ENSP00000359258	GCLM	glutamate-cysteine ligase modifier subunit	0	0	0.325733
ENSP00000265724	ABCB1	ATP binding cassette subfamily B member 1	0.00707214	0.155587	0.325318
ENSP00000357025	CD48	CD48 molecule	0	0	0.32491
ENSP00000254722	SERPINF1	serpin family F member 1	0.323974	0.583153	0.323974
ENSP00000253792	ACLY	ATP citrate lyase	0.00827815	0.00827815	0.322848
ENSP00000465356	APOC1	apolipoprotein C1	0	0.322581	0.322581
ENSP00000434443	IFITM2	interferon induced transmembrane protein 2	0	0.0806452	0.322581
ENSP00000284031	DDAH1	dimethylarginine dimethylaminohydrolase 1	0	0	0.321543
ENSP00000350893	CD46	CD46 molecule	0.0686499	0.114416	0.320366
ENSP00000268261	PMM2	phosphomannomutase 2	0	0	0.320285
ENSP00000356465	RAB32	RAB32, member RAS oncogene family	0	0	0.32
ENSP00000274456	TNFAIP8	TNF alpha induced protein 8	0	0.0456621	0.319635
ENSP00000361965	ADA	adenosine deaminase	0	0	0.31941
ENSP00000230461	TMEM30A	transmembrane protein 30A	0	0	0.31941
ENSP00000378664	RAB34	RAB34, member RAS oncogene family	0.035461	0.106383	0.319149
ENSP00000251968	TSG101	tumor susceptibility 101	0	0	0.318907
ENSP00000367172	GKN1	gastrokine 1	0	0.454545	0.318182
ENSP00000343204	JAK1	Janus kinase 1	0.00750751	0.045045	0.315315
ENSP00000359488	GBP5	guanylate binding protein 5	0	0.015015	0.315315
ENSP00000400010	PTPRJ	protein tyrosine phosphatase, receptor type J	0.00685401	0.0891021	0.315284
ENSP00000216218	ST13	suppression of tumorigenicity 13 (colon carcinoma) (Hsp70 interacting protein)	0	0.0242131	0.31477
ENSP00000442539	STK24	serine/threonine kinase 24	0	0	0.313152
ENSP00000296129	CDCP1	CUB domain containing protein 1	0.0107643	0	0.312164
ENSP00000352138	KIRREL	kin of IRRE like (Drosophila)	0	0.0598802	0.311377
ENSP00000241337	GSTM2	glutathione S-transferase mu 2	0	0	0.311284
ENSP00000328521	CRIP2	cysteine rich protein 2	0.133333	0	0.311111
ENSP00000424063	CANX	calnexin	0	0	0.311111
ENSP00000275603	CCT6A	chaperonin containing TCP1 subunit 6A	0	0	0.310345
ENSP00000420285	IGKV1D-8	immunoglobulin kappa variable 1D-8	0.387597	0.852713	0.310078
ENSP00000375031	IGHV1-46	immunoglobulin heavy variable 1-46	0.232558	0	0.310078
ENSP00000356399	CFH	complement factor H	1.53957	1.81295	0.309353
ENSP00000371393	PGM2	phosphoglucomutase 2	0	0	0.307918
ENSP00000392541	ALB	albumin	0	0.877193	0.307018
ENSP00000390715	PPP1CB	protein phosphatase 1 catalytic subunit beta	0	0	0.306122
ENSP00000391249	SEPT9	septin 9	0	0.0917431	0.30581
ENSP00000417637	IGKV2D-29	immunoglobulin kappa variable 2D-29	0.381679	0.305344	0.305344
ENSP00000433721	C11orf54	chromosome 11 open reading frame 54	0	0	0.305085
ENSP00000375020	IGHV2-26	immunoglobulin heavy variable 2-26	0.606061	0.151515	0.30303
ENSP00000230685	CD74	CD74 molecule	0	0	0.30303
ENSP00000386284	ALAD	aminolevulinate dehydratase	0	0	0.30303
ENSP00000210313	PSMD5	proteasome 26S subunit, non-ATPase 5	0	0	0.302491
ENSP00000444408	SLC1A5	solute carrier family 1 member 5	0	0.0706714	0.300353
ENSP00000426629	KLKB1	kallikrein B1	1.10677	0.169271	0.299479
ENSP00000367908	PLCB1	phospholipase C beta 1	0	0.0823353	0.299401
ENSP00000381717	UBE2D2	ubiquitin conjugating enzyme E2 D2	0	0	0.299401
ENSP00000254260	RHPN2	rhophilin Rho GTPase binding protein 2	0.0130039	0.130039	0.29909
ENSP00000385575	ANTXR2	anthrax toxin receptor 2	0	0	0.299065
ENSP00000303366	LMAN2	lectin, mannose binding 2	0.0248756	0.0497512	0.298507
ENSP00000357791	HRNR	hornerin	0.0177179	0.279943	0.297661
ENSP00000310275	BANF1	barrier to autointegration factor 1	0	0.29703	0.29703
ENSP00000268389	IGSF6	immunoglobulin superfamily member 6	0	0	0.296296
ENSP00000403396	FAM126A	family with sequence similarity 126 member A	0	0.0347222	0.295139
ENSP00000418773	CP	ceruloplasmin	0.873162	0.386029	0.294118
ENSP00000384348	CAV1	caveolin 1	0	0	0.294118
ENSP00000315263	GLTP	glycolipid transfer protein	0	0	0.294118
ENSP00000447058	VPS29	VPS29, retromer complex component	0	0.146341	0.292683
ENSP00000262187	RHEB	Ras homolog enriched in brain	0	0.146341	0.292683
ENSP00000226004	DUSP3	dual specificity phosphatase 3	0	0	0.292683
ENSP00000314299	CFHR1	complement factor H related 1	0.212766	1.01064	0.292553
ENSP00000264381	BCHE	butyrylcholinesterase	0.0877193	0.0146199	0.292398
ENSP00000468057	HSPB6	heat shock protein family B (small) member 6	0	0	0.292398
ENSP00000282588	ITGA1	integrin subunit alpha 1	0.00764526	0.00764526	0.29052
ENSP00000364140	COL15A1	collagen type XV alpha 1 chain	0.0211864	0.176554	0.289548
ENSP00000181383	CPB2	carboxypeptidase B2	0.227273	0.227273	0.289256
ENSP00000270792	SH3BGRL3	SH3 domain binding glutamate rich protein like 3	0	0.576923	0.288462
ENSP00000357453	MAN1A1	mannosidase alpha class 1A member 1	0	0	0.288066
ENSP00000255882	PI4KA	phosphatidylinositol 4-kinase alpha	0.0211238	0.130967	0.287283
ENSP00000301945	ANTXR1	anthrax toxin receptor 1	0	0.0478469	0.287081
ENSP00000216951	GSS	glutathione synthetase	0	0	0.28626
ENSP00000356003	CD34	CD34 molecule	0	0.0408163	0.285714
ENSP00000298556	HPRT1	hypoxanthine phosphoribosyltransferase 1	0	0	0.284553
ENSP00000393241	RPS18	ribosomal protein S18	0.0564972	0.734463	0.282486
ENSP00000258341	LAMC1	laminin subunit gamma 1	0.0450704	0.107042	0.28169
ENSP00000269491	SERPINB12	serpin family B member 12	0.04329	0.0865801	0.281385
ENSP00000253496	F12	coagulation factor XII	0.132939	0.324963	0.28065
ENSP00000339566	HIST1H1C	histone cluster 1 H1 family member c	0.233645	0.654206	0.280374
ENSP00000256496	ARL8B	ADP ribosylation factor like GTPase 8B	0	0	0.27907
ENSP00000306864	VASN	vasorin	0	0.069735	0.27894
ENSP00000235835	AKR7A2	aldo-keto reductase family 7 member A2	0	0	0.277778
ENSP00000304277	TM4SF1	transmembrane 4 L six family member 1	0.277778	0	0.277778
ENSP00000209668	ADH1A	alcohol dehydrogenase 1A (class I), alpha polypeptide	0	0	0.276382
ENSP00000357008	ITLN2	intelectin 2	0.0552486	0.276243	0.276243
ENSP00000311876	GNPDA1	glucosamine-6-phosphate deaminase 1	0	0	0.276074
ENSP00000358105	APH1A	aph-1 homolog A, gamma-secretase subunit	0	0.0344828	0.275862
ENSP00000219169	NUTF2	nuclear transport factor 2	0	0	0.275862
ENSP00000346067	RPSA	ribosomal protein SA	0	0.0914634	0.27439
ENSP00000359679	GNG5	G protein subunit gamma 5	0	0.136986	0.273973
ENSP00000325146	COL12A1	collagen type XII alpha 1 chain	0.117152	0.213277	0.273355
ENSP00000330080	GGT5	gamma-glutamyltransferase 5	0	0	0.273312
ENSP00000264474	CSTA	cystatin A	0.0909091	0.363636	0.272727
ENSP00000367550	TPM2	tropomyosin 2 (beta)	0	0.027248	0.27248
ENSP00000362387	TSPAN15	tetraspanin 15	0	0	0.271903
ENSP00000223061	PCOLCE	procollagen C-endopeptidase enhancer	0.125261	0.146138	0.271399
ENSP00000311502	HEG1	heart development protein with EGF like domains 1	0.0407056	0.128901	0.27137
ENSP00000365465	CDSN	corneodesmosin	0	0.155039	0.271318
ENSP00000340983	LRRC25	leucine rich repeat containing 25	0	0	0.271084
ENSP00000478763	SIRPA	signal regulatory protein alpha	0.0361011	0.0361011	0.270758
ENSP00000413689	HPCAL1	hippocalcin like 1	0	0	0.27027
ENSP00000389640	SLC39A10	solute carrier family 39 member 10	0	0	0.27027
ENSP00000461920	DMTF1	cyclin D binding myb like transcription factor 1	0	0	0.27027
ENSP00000377939	UGP2	UDP-glucose pyrophosphorylase 2	0	0.0539568	0.269784
ENSP00000331775	LIMS1	LIM zinc finger domain containing 1	0	0.0268817	0.268817
ENSP00000353467	FLNA	filamin A	0.0142959	0.0428878	0.268049
ENSP00000451279	GNG2	G protein subunit gamma 2	0	0	0.267857
ENSP00000371594	GNG7	G protein subunit gamma 7	0	0.266667	0.266667
ENSP00000268151	MFGE8	milk fat globule-EGF factor 8 protein	0.106667	0.186667	0.266667
ENSP00000321259	TALDO1	transaldolase 1	0	0	0.266667
ENSP00000405900	LST1	leukocyte specific transcript 1	0	0	0.266667
ENSP00000336824	SLK	STE20 like kinase	0.0143988	0.0431965	0.266379
ENSP00000365356	ATP6V1G2-DDX39B	ATP6V1G2-DDX39B readthrough (NMD candidate)	0.0884956	0	0.265487
ENSP00000238738	RHOQ	ras homolog family member Q	0	0	0.265487
ENSP00000357718	S100A7A	S100 calcium binding protein A7A	0	0	0.265487
ENSP00000349252	ITGAL	integrin subunit alpha L	0	0.00777001	0.26418
ENSP00000401443	HLA-B	major histocompatibility complex, class I, B	0	0.113208	0.264151
ENSP00000392099	HLA-B	major histocompatibility complex, class I, B	0	0.0377358	0.264151
ENSP00000238497	VPS4B	vacuolar protein sorting 4 homolog B	0	0	0.263692
ENSP00000419110	IAH1	isoamyl acetate-hydrolyzing esterase 1 homolog	0	0	0.263158
ENSP00000324173	HSPA5	heat shock protein family A (Hsp70) member 5	0.0138313	0.0138313	0.262794
ENSP00000376299	RPLP0	ribosomal protein lateral stalk subunit P0	0	0	0.262391
ENSP00000267814	SORD	sorbitol dehydrogenase	0	0	0.261097
ENSP00000354347	GFPT1	glutamine--fructose-6-phosphate transaminase 1	0	0.0521512	0.260756
ENSP00000481056	FCGBP	Fc fragment of IgG binding protein	0.137109	0.0449539	0.260733
ENSP00000290354	CBR3	carbonyl reductase 3	0	0	0.25974
ENSP00000370074	SERPINB9	serpin family B member 9	0	0	0.259434
ENSP00000380984	PTTG1IP	pituitary tumor-transforming 1 interacting protein	0	0	0.258621
ENSP00000419053	CLDN12	claudin 12	0	0	0.258303
ENSP00000216286	NID2	nidogen 2	0	0.0132275	0.257937
ENSP00000448517	CPM	carboxypeptidase M	0	0	0.257426
ENSP00000421907	ADD1	adducin 1	0.0142857	0.0571429	0.257143
ENSP00000443669	ORAOV1	oral cancer overexpressed 1	0	0.769231	0.25641
ENSP00000361083	ADIRF	adipogenesis regulatory factor	0	0.512821	0.25641
ENSP00000420296	S100A14	S100 calcium binding protein A14	0	0.34188	0.25641
ENSP00000357739	SPRR2E	small proline rich protein 2E	0	0.25641	0.25641
ENSP00000472469	RPS28	ribosomal protein S28	0	0.128205	0.25641
ENSP00000361643	PPCS	phosphopantothenoylcysteine synthetase	0	0	0.25641
ENSP00000282561	GJA1	gap junction protein alpha 1	0.0465116	0.0232558	0.255814
ENSP00000434227	ADAM15	ADAM metallopeptidase domain 15	0	0.058072	0.255517
ENSP00000314776	MBLAC2	metallo-beta-lactamase domain containing 2	0	0	0.254777
ENSP00000375730	RPL13A	ribosomal protein L13a	0	0.381356	0.254237
ENSP00000360720	UBE2V1	ubiquitin conjugating enzyme E2 V1	0	0	0.254237
ENSP00000378731	ALDOC	aldolase, fructose-bisphosphate C	0	0.0253807	0.253807
ENSP00000413234	AP2A2	adaptor related protein complex 2 alpha 2 subunit	0	0.00962464	0.250241
ENSP00000440618	PSMA5	proteasome subunit alpha 5	0	0	0.25
ENSP00000299299	PCBD1	pterin-4 alpha-carbinolamine dehydratase 1	0	0	0.25
ENSP00000272227	PDIA6	protein disulfide isomerase family A member 6	0	0.02079	0.24948
ENSP00000410833	GBE1	1,4-alpha-glucan branching enzyme 1	0	0	0.248756
ENSP00000346827	ALDH9A1	aldehyde dehydrogenase 9 family member A1	0	0	0.248668
ENSP00000236959	ATIC	5-aminoimidazole-4-carboxamide ribonucleotide formyltransferase/IMP cyclohydrolase	0	0	0.247678
ENSP00000271324	CD53	CD53 molecule	0	0	0.246914
ENSP00000391755	FDPS	farnesyl diphosphate synthase	0	0	0.246914
ENSP00000394405	FAM213B	family with sequence similarity 213 member B	0	0	0.246914
ENSP00000367292	FLRT3	fibronectin leucine rich transmembrane protein 3	0	0.0273973	0.246575
ENSP00000474823	RNF103-CHMP3	RNF103-CHMP3 readthrough	0	0	0.246479
ENSP00000381993	SEPT7	septin 7	0	0.26694	0.246407
ENSP00000365402	HLA-C	major histocompatibility complex, class I, C	0	0.0246305	0.246305
ENSP00000284719	OLA1	Obg like ATPase 1	0	0.0671141	0.246085
ENSP00000355802	EPHX1	epoxide hydrolase 1	0.0189036	0	0.245747
ENSP00000333298	LAMP1	lysosomal associated membrane protein 1	0	0	0.244989
ENSP00000357737	SPRR2G	small proline rich protein 2G	0.121951	0	0.243902
ENSP00000370808	SLC25A6	solute carrier family 25 member 6	0	0	0.243902
ENSP00000367337	KCNAB2	potassium voltage-gated channel subfamily A regulatory beta subunit 2	0	0	0.243902
ENSP00000299300	CCT2	chaperonin containing TCP1 subunit 2	0	0.0173913	0.243478
ENSP00000215539	IGFALS	insulin like growth factor binding protein acid labile subunit	0.136364	0.151515	0.242424
ENSP00000230538	LAMA4	laminin subunit alpha 4	0.034585	0.06917	0.242095
ENSP00000475364	TPI1	triosephosphate isomerase 1	0	0	0.241935
ENSP00000338562	STX3	syntaxin 3	0	0	0.241692
ENSP00000215730	SNAP29	synaptosome associated protein 29	0	0.0689655	0.241379
ENSP00000259818	TUBB2B	tubulin beta 2B class IIb	0.0601202	0.140281	0.240481
ENSP00000264870	F13A1	coagulation factor XIII A chain	0.432692	0.576923	0.240385
ENSP00000353608	DSC3	desmocollin 3	0	0.13013	0.24024
ENSP00000374836	IGLV1-36	immunoglobulin lambda variable 1-36	0.08	0.8	0.24
ENSP00000396901	UBE2D3	ubiquitin conjugating enzyme E2 D3	0	0.179641	0.239521
ENSP00000382342	ABCC1	ATP binding cassette subfamily C member 1	0	0.0408163	0.239067
ENSP00000434308	EPB41L2	erythrocyte membrane protein band 4.1 like 2	0	0.0119332	0.238663
ENSP00000344572	FIBP	FGF1 intracellular binding protein	0	0	0.238663
ENSP00000264657	STAT3	signal transducer and activator of transcription 3	0	0.0227273	0.238636
ENSP00000467206	UBXN6	UBX domain protein 6	0	0.0952381	0.238095
ENSP00000358814	AHCYL1	adenosylhomocysteinase like 1	0	0.0509338	0.237691
ENSP00000242059	SCRN1	secernin 1	0	0	0.237069
ENSP00000435952	BTN3A2	butyrophilin subfamily 3 member A2	0	0.0473934	0.236967
ENSP00000399735	TSN	translin	0	0	0.236967
ENSP00000204961	EFNB1	ephrin B1	0	0.0526316	0.236842
ENSP00000418903	IGKV1-27	immunoglobulin kappa variable 1-27	0	0.15748	0.23622
ENSP00000375042	IGHV1-69	immunoglobulin heavy variable 1-69	0.472441	0.0787402	0.23622
ENSP00000374845	IGLV2-18	immunoglobulin lambda variable 2-18	0.0787402	0.0787402	0.23622
ENSP00000325589	PTPRCAP	protein tyrosine phosphatase, receptor type C associated protein	0	0	0.235849
ENSP00000372734	HLA-DQB1	major histocompatibility complex, class II, DQ beta 1	0	0.10101	0.23569
ENSP00000364363	SMIM5	small integral membrane protein 5	0	0	0.235294
ENSP00000248564	GNG11	G protein subunit gamma 11	0	0	0.235294
ENSP00000350219	IPO5	importin 5	0	0	0.234818
ENSP00000358165	FCGR1A	Fc fragment of IgG receptor Ia	0	0	0.234742
ENSP00000381072	SERPINB8	serpin family B member 8	0	0	0.234192
ENSP00000376892	NME1	NME/NM23 nucleoside diphosphate kinase 1	0	0.233918	0.233918
ENSP00000319231	PHLDA2	pleckstrin homology like domain family A member 2	0	0	0.233918
ENSP00000316007	SCAMP4	secretory carrier membrane protein 4	0	0.0389105	0.233463
ENSP00000351410	PRKAR1A	protein kinase cAMP-dependent type I regulatory subunit alpha	0	0	0.232558
ENSP00000218099	F9	coagulation factor IX	0.116054	0.32882	0.232108
ENSP00000302578	FAM84B	family with sequence similarity 84 member B	0	0	0.231884
ENSP00000314733	TOLLIP	toll interacting protein	0	0.0660066	0.231023
ENSP00000453487	PSME2	proteasome activator subunit 2	0	0.153846	0.230769
ENSP00000394504	MDH1	malate dehydrogenase 1	0	0	0.230769
ENSP00000365522	C9orf64	chromosome 9 open reading frame 64	0	0	0.230769
ENSP00000463322	IFT20	intraflagellar transport 20	0	0	0.230769
ENSP00000225941	ABI3	ABI family member 3	0	0	0.230769
ENSP00000324628	NAPG	NSF attachment protein gamma	0	0	0.230548
ENSP00000452786	ITGB3	integrin subunit beta 3	0	0	0.229885
ENSP00000253413	ATP6V1E1	ATPase H+ transporting V1 subunit E1	0	0	0.229885
ENSP00000474509	IGHV3OR15-7	immunoglobulin heavy variable 3/OR15-7 (pseudogene)	0.534351	0.381679	0.229008
ENSP00000360697	C8G	complement C8 gamma chain	0	0.171429	0.228571
ENSP00000307705	HIST1H1E	histone cluster 1 H1 family member e	0.0913242	0.821918	0.228311
ENSP00000332613	OAF	out at first homolog	0.0325733	0.19544	0.228013
ENSP00000378484	VDAC1	voltage dependent anion channel 1	0.0974026	0	0.227273
ENSP00000357452	PMVK	phosphomevalonate kinase	0	0	0.227273
ENSP00000052754	DCN	decorin	0	0.151134	0.2267
ENSP00000381526	DPYSL3	dihydropyrimidinase like 3	0.0323102	0	0.226171
ENSP00000418447	PPP2CA	protein phosphatase 2 catalytic subunit alpha	0	0	0.224719
ENSP00000393896	NEBL	nebulette	0.128205	0.0961538	0.224359
ENSP00000356000	PLXNA2	plexin A2	0	0.00473934	0.222749
ENSP00000296417	H2AFZ	H2A histone family member Z	0.0740741	0.37037	0.222222
ENSP00000360305	PDLIM1	PDZ and LIM domain 1	0	0.0277778	0.222222
ENSP00000352779	SLC39A14	solute carrier family 39 member 14	0	0	0.222222
ENSP00000435916	CYB5R2	cytochrome b5 reductase 2	0	0	0.222222
ENSP00000330289	TRAPPC6B	trafficking protein particle complex 6B	0	0	0.222222
ENSP00000475860	CD200	CD200 molecule	0	0	0.222222
ENSP00000309591	PRKACA	protein kinase cAMP-activated catalytic subunit alpha	0	0	0.221675
ENSP00000353030	PTPRF	protein tyrosine phosphatase, receptor type F	0.00470146	0.0282087	0.220969
ENSP00000430505	IDO1	indoleamine 2,3-dioxygenase 1	0	0.0220751	0.220751
ENSP00000466321	EIF1	eukaryotic translation initiation factor 1	0	0	0.220588
ENSP00000478892	GNAZ	G protein subunit alpha z	0	0	0.220049
ENSP00000473954	SRGAP2	SLIT-ROBO Rho GTPase activating protein 2	0	0.0330033	0.220022
ENSP00000273398	ATP6V1A	ATPase H+ transporting V1 subunit A	0	0	0.219619
ENSP00000388325	LAMB2	laminin subunit beta 2	0.0102093	0.0408372	0.2195
ENSP00000435096	RPS25	ribosomal protein S25	0	0.218978	0.218978
ENSP00000464321	SLC9A3R1	SLC9A3 regulator 1	0.131004	0.0873362	0.218341
ENSP00000290246	ELMO2	engulfment and cell motility 2	0	0	0.217918
ENSP00000441279	TRMT112	tRNA methyltransferase 11-2 homolog (S. cerevisiae)	0	0	0.217391
ENSP00000372278	KRTAP20-4	keratin associated protein 20-4	0	0	0.217391
ENSP00000427277	CD38	CD38 molecule	0	0.0724638	0.217391
ENSP00000360475	ARRDC1	arrestin domain containing 1	0	0.0217391	0.217391
ENSP00000364978	LY6G6C	lymphocyte antigen 6 family member G6C	0	0	0.217391
ENSP00000217515	TXNL1	thioredoxin like 1	0	0	0.217391
ENSP00000269886	SH3GL1	SH3 domain containing GRB2 like 1, endophilin A2	0	0	0.216867
ENSP00000342376	EGFR	epidermal growth factor receptor	0	0	0.216763
ENSP00000299767	HSP90B1	heat shock protein 90 beta family member 1	0	0.021645	0.21645
ENSP00000335084	PPP1CC	protein phosphatase 1 catalytic subunit gamma	0	0	0.216216
ENSP00000222553	NAMPT	nicotinamide phosphoribosyltransferase	0	0	0.216216
ENSP00000264560	PALM	paralemmin	0	0.0269542	0.215633
ENSP00000346340	COPS8	COP9 signalosome subunit 8	0	0	0.215517
ENSP00000420805	YKT6	YKT6 v-SNARE homolog (S. cerevisiae)	0	0.215054	0.215054
ENSP00000258787	MYO1G	myosin IG	0	0	0.214777
ENSP00000336666	AP1S1	adaptor related protein complex 1 sigma 1 subunit	0	0	0.213904
ENSP00000345156	RPL14	ribosomal protein L14	0	0.470085	0.213675
ENSP00000424293	RASA2	RAS p21 protein activator 2	0	0	0.212766
ENSP00000341198	NEO1	neogenin 1	0.00625391	0.100063	0.212633
ENSP00000308208	MMP14	matrix metallopeptidase 14	0	0.091047	0.212443
ENSP00000272252	GALM	galactose mutarotase	0	0	0.212202
ENSP00000302961	HSPA4	heat shock protein family A (Hsp70) member 4	0	0.0106045	0.212089
ENSP00000448785	METTL7A	methyltransferase like 7A	0	0	0.212014
ENSP00000399130	HLA-DMB	major histocompatibility complex, class II, DM beta	0	0	0.212014
ENSP00000434516	TXNRD1	thioredoxin reductase 1	0	0.0564175	0.211566
ENSP00000355599	TSNAX	translin associated factor X	0	0	0.21148
ENSP00000358921	ACTR1A	ARP1 actin-related protein 1 homolog A, centractin alpha	0	0	0.211268
ENSP00000384812	MPST	mercaptopyruvate sulfurtransferase	0	0	0.210843
ENSP00000300605	HDHD2	haloacid dehalogenase like hydrolase domain containing 2	0	0	0.210526
ENSP00000359727	BAG2	BCL2 associated athanogene 2	0	0	0.210084
ENSP00000398839	PPP1CB	protein phosphatase 1 catalytic subunit beta	0	0.0699301	0.20979
ENSP00000320084	CD276	CD276 molecule	0.0174825	0.034965	0.20979
ENSP00000377191	LAMB1	laminin subunit beta 1	0.0299551	0.0948577	0.209685
ENSP00000369756	PTPRA	protein tyrosine phosphatase, receptor type A	0.0220507	0.0882029	0.209482
ENSP00000370867	TGM3	transglutaminase 3	0	0.234987	0.208877
ENSP00000282541	GPD1L	glycerol-3-phosphate dehydrogenase 1-like	0	0	0.208333
ENSP00000358660	NT5E	5'-nucleotidase ecto	0	0.104167	0.208333
ENSP00000376403	GPRC5C	G protein-coupled receptor class C group 5 member C	0	0.0189036	0.20794
ENSP00000320866	CALR	calreticulin	0	0	0.2079
ENSP00000468691	SLC44A2	solute carrier family 44 member 2	0	0.0518135	0.207254
ENSP00000362881	TTLL11	tubulin tyrosine ligase like 11	0.0172414	0.206897	0.206897
ENSP00000423592	CLDND1	claudin domain containing 1	0	0	0.206186
ENSP00000356982	UFC1	ubiquitin-fold modifier conjugating enzyme 1	0	0	0.206186
ENSP00000381293	NSF	N-ethylmaleimide sensitive factor, vesicle fusing ATPase	0	0.0363636	0.206061
ENSP00000419628	NUDT5	nudix hydrolase 5	0	0.0411523	0.205761
ENSP00000329219	FMNL1	formin like 1	0	0.00821018	0.205255
ENSP00000379731	RPL7	ribosomal protein L7	0	0.245902	0.204918
ENSP00000217958	PSMD10	proteasome 26S subunit, non-ATPase 10	0	0	0.204918
ENSP00000430344	PLCD1	phospholipase C delta 1	0.0567537	0.15891	0.204313
ENSP00000256104	FABP4	fatty acid binding protein 4	0	0.680272	0.204082
ENSP00000425906	LHFPL2	lipoma HMGIC fusion partner-like 2	0	0.0408163	0.204082
ENSP00000468542	RAB27B	RAB27B, member RAS oncogene family	0	0	0.204082
ENSP00000424387	TARS	threonyl-tRNA synthetase	0	0	0.203837
ENSP00000449601	HVCN1	hydrogen voltage gated channel 1	0	0	0.20339
ENSP00000409126	ANO6	anoctamin 6	0	0.101476	0.202952
ENSP00000226355	AFM	afamin	0.101449	0.144928	0.202899
ENSP00000377942	RSPRY1	ring finger and SPRY domain containing 1	0	0.0780031	0.202808
ENSP00000244926	SCGB1D2	secretoglobin family 1D member 2	0	0.30303	0.20202
ENSP00000361682	LRRC8A	leucine rich repeat containing 8 family member A	0	0	0.201913
ENSP00000312158	BTN2A1	butyrophilin subfamily 2 member A1	0	0	0.201342
ENSP00000241052	CAT	catalase	0.0167504	0.0335008	0.201005
ENSP00000293379	ITGA5	integrin subunit alpha 5	0	0.0524017	0.200873
ENSP00000378199	HSPA2	heat shock protein family A (Hsp70) member 2	0.0428571	0	0.2
ENSP00000357306	RIT1	Ras like without CAAX 1	0	0	0.199203
ENSP00000355968	SLC30A1	solute carrier family 30 member 1	0	0	0.198915
ENSP00000416583	DERA	deoxyribose-phosphate aldolase	0.0568182	0.0568182	0.198864
ENSP00000360147	XPNPEP2	X-prolyl aminopeptidase 2	0	0	0.198413
ENSP00000405926	TMED7	transmembrane p24 trafficking protein 7	0	0	0.198413
ENSP00000366260	CNNM3	cyclin and CBS domain divalent metal cation transport mediator 3	0	0.0283286	0.1983
ENSP00000305263	KRT28	keratin 28	0	0.0594059	0.19802
ENSP00000341980	UBE2L6	ubiquitin conjugating enzyme E2 L6	0	0	0.19802
ENSP00000364016	PSMB8	proteasome subunit beta 8	0.132013	0.264026	0.19802
ENSP00000333551	PROSC	proline synthetase cotranscribed homolog (bacterial)	0	0	0.19802
ENSP00000359211	DPYD	dihydropyrimidine dehydrogenase	0	0	0.197664
ENSP00000242351	ZC3HAV1	zinc finger CCCH-type containing, antiviral 1	0.00986193	0.0295858	0.197239
ENSP00000264613	CP	ceruloplasmin	1.46601	1.8837	0.19656
ENSP00000299138	VPS35	VPS35, retromer complex component	0	0.010917	0.196507
ENSP00000261636	ARL1	ADP ribosylation factor like GTPase 1	0	0	0.196078
ENSP00000484208	HLA-C	major histocompatibility complex, class I, C	0	0	0.196078
ENSP00000324422	ZYX	zyxin	0	0	0.196078
ENSP00000457870	MLST8	MTOR associated protein, LST8 homolog	0	0	0.194986
ENSP00000385834	TF	transferrin	3.03896	2.49351	0.194805
ENSP00000378782	QPRT	quinolinate phosphoribosyltransferase	0	0	0.194805
ENSP00000336829	FGG	fibrinogen gamma chain	63.1456	5.5534	0.194175
ENSP00000342800	PKP2	plakophilin 2	0.0107875	0.021575	0.194175
ENSP00000434657	SERPINH1	serpin family H member 1	0	0	0.193966
ENSP00000296440	PLXNB1	plexin B1	0	0.0172265	0.193798
ENSP00000306261	KRT78	keratin 78	0	0.387324	0.193662
ENSP00000370113	PPP2R2A	protein phosphatase 2 regulatory subunit Balpha	0	0	0.193424
ENSP00000358803	CALHM2	calcium homeostasis modulator 2	0.0276243	0	0.19337
ENSP00000402163	ARPC4-TTLL3	ARPC4-TTLL3 readthrough	0	0.192308	0.192308
ENSP00000376297	DYNLL1	dynein light chain LC8-type 1	0	0.0961538	0.192308
ENSP00000429848	HCK	HCK proto-oncogene, Src family tyrosine kinase	0	0	0.191972
ENSP00000350342	PSEN1	presenilin 1	0	0	0.191571
ENSP00000389385	C2orf80	chromosome 2 open reading frame 80	0	0	0.191083
ENSP00000357764	C1orf68	chromosome 1 open reading frame 68	0	0.267176	0.19084
ENSP00000419412	SLC4A2	solute carrier family 4 member 2	0	0.0584368	0.18992
ENSP00000374820	IGLV6-57	immunoglobulin lambda variable 6-57	0	0	0.188679
ENSP00000357583	INPP5A	inositol polyphosphate-5-phosphatase A	0	0	0.188285
ENSP00000299198	CKB	creatine kinase B	0	0	0.187793
ENSP00000378323	PPP3CA	protein phosphatase 3 catalytic subunit alpha	0	0.0511073	0.187394
ENSP00000293373	NCKAP1L	NCK associated protein 1 like	0	0	0.187354
ENSP00000316699	TTC7A	tetratricopeptide repeat domain 7A	0	0	0.187305
ENSP00000436186	PSMD13	proteasome 26S subunit, non-ATPase 13	0	0.02331	0.18648
ENSP00000353192	XRCC6	X-ray repair cross complementing 6	0	0.0286533	0.186246
ENSP00000075120	SLC2A3	solute carrier family 2 member 3	0	0	0.185529
ENSP00000363117	FGR	FGR proto-oncogene, Src family tyrosine kinase	0	0	0.185185
ENSP00000252245	KRT75	keratin 75	0.0168067	0.0336134	0.184874
ENSP00000331748	RAB12	RAB12, member RAS oncogene family	0	0	0.183824
ENSP00000221804	CLC	Charcot-Leyden crystal galectin	0.0609756	0.304878	0.182927
ENSP00000443787	PYGL	glycogen phosphorylase L	0	0	0.182599
ENSP00000297785	ALDH1A1	aldehyde dehydrogenase 1 family member A1	0	0.0182482	0.182482
ENSP00000371894	AP2M1	adaptor related protein complex 2 mu 1 subunit	0	0.0404858	0.182186
ENSP00000435295	EFEMP2	EGF containing fibulin like extracellular matrix protein 2	0	0.0202429	0.182186
ENSP00000360739	UBE2V1	ubiquitin conjugating enzyme E2 V1	0.0606061	0	0.181818
ENSP00000413371	MITD1	microtubule interacting and trafficking domain containing 1	0	0	0.181818
ENSP00000368970	UFM1	ubiquitin fold modifier 1	0	0	0.181818
ENSP00000455567	RAB11A	RAB11A, member RAS oncogene family	0	0	0.181818
ENSP00000346015	RPL27A	ribosomal protein L27a	0	0.240964	0.180723
ENSP00000378131	CFI	complement factor I	0.195195	0.24024	0.18018
ENSP00000386940	HNMT	histamine N-methyltransferase	0	0	0.18018
ENSP00000401228	PIP5K1A	phosphatidylinositol-4-phosphate 5-kinase type 1 alpha	0	0	0.18018
ENSP00000261590	DSG2	desmoglein 2	0.0245499	0.0900164	0.180033
ENSP00000402286	SERPINF2	serpin family F member 2	1.94245	0.359712	0.179856
ENSP00000376045	CCNYL1	cyclin Y like 1	0	0.0898204	0.179641
ENSP00000446828	BPNT1	3'(2'), 5'-bisphosphate nucleotidase 1	0	0.0299401	0.179641
ENSP00000367697	ATP6AP2	ATPase H+ transporting accessory protein 2	0	0.0769231	0.179487
ENSP00000479636	PLCD3	phospholipase C delta 3	0	0.0784753	0.179372
ENSP00000232219	RBP1	retinol binding protein 1	0	0	0.179372
ENSP00000392668	SLC29A1	solute carrier family 29 member 1 (Augustine blood group)	0	0	0.179283
ENSP00000378107	RTN4	reticulon 4	0	0.0892857	0.178571
ENSP00000422473	TMEM33	transmembrane protein 33	0	0	0.178571
ENSP00000363836	CCNY	cyclin Y	0	0	0.178117
ENSP00000432782	DPP3	dipeptidyl peptidase 3	0	0	0.177936
ENSP00000260356	THBS1	thrombospondin 1	0.0618716	0.208817	0.177881
ENSP00000253332	AKAP12	A-kinase anchoring protein 12	0	0.00522466	0.177638
ENSP00000482937	IGLV2-8	immunoglobulin lambda variable 2-8	0	0.118343	0.177515
ENSP00000420387	ATP11A	ATPase phospholipid transporting 11A	0.0154202	0.0385505	0.177332
ENSP00000467932	KRT9	keratin 9	0	0.0253165	0.177215
ENSP00000426083	ADH1C	alcohol dehydrogenase 1C (class I), gamma polypeptide	0	0.0502513	0.175879
ENSP00000265563	PRKAR2A	protein kinase cAMP-dependent type II regulatory subunit alpha	0	0.021978	0.175824
ENSP00000427129	IPO11	importin 11	0	0	0.175439
ENSP00000338461	CYB5R3	cytochrome b5 reductase 3	0	0	0.175439
ENSP00000314030	DNAJA2	DnaJ heat shock protein family (Hsp40) member A2	0	0	0.175055
ENSP00000475750	HEBP2	heme binding protein 2	0	0	0.174672
ENSP00000376132	MYO1B	myosin IB	0	0	0.174375
ENSP00000246868	SBDS	SBDS ribosome assembly guanine nucleotide exchange factor	0	0	0.174216
ENSP00000357711	S100A7	S100 calcium binding protein A7	0	1.3913	0.173913
ENSP00000290949	ATP6V0D1	ATPase H+ transporting V0 subunit d1	0	0	0.173697
ENSP00000378787	SPN	sialophorin	0	0	0.173697
ENSP00000368438	PCNA	proliferating cell nuclear antigen	0	0	0.173611
ENSP00000308117	CD248	CD248 molecule	0	0.0371287	0.173267
ENSP00000385790	SDSL	serine dehydratase like	0	0	0.172911
ENSP00000462500	MPDU1	mannose-P-dolichol utilization defect 1	0	0	0.172414
ENSP00000355554	NID1	nidogen 1	0	0.0410172	0.172272
ENSP00000384194	AP1B1	adaptor related protein complex 1 beta 1 subunit	0	0	0.172249
ENSP00000380378	PAFAH1B1	platelet activating factor acetylhydrolase 1b regulatory subunit 1	0	0.0214592	0.171674
ENSP00000299502	SERPINB2	serpin family B member 2	0	0	0.171674
ENSP00000363641	TXN	thioredoxin	0	0.854701	0.17094
ENSP00000357588	FAM26E	family with sequence similarity 26 member E	0	0	0.17094
ENSP00000234677	SARS	seryl-tRNA synthetase	0	0.0340716	0.170358
ENSP00000409581	ARRB1	arrestin beta 1	0	0	0.170213
ENSP00000356015	ACAT2	acetyl-CoA acetyltransferase 2	0	0.0242131	0.169492
ENSP00000438873	ENO2	enolase 2	0	0	0.169492
ENSP00000437094	LPXN	leupaxin	0	0	0.169492
ENSP00000403674	CACYBP	calcyclin binding protein	0	0	0.169492
ENSP00000375978	XRCC5	X-ray repair cross complementing 5	0	0	0.169287
ENSP00000362744	RPS4X	ribosomal protein S4, X-linked	0	0.0337838	0.168919
ENSP00000349053	GANAB	glucosidase II alpha subunit	0.0187266	0	0.168539
ENSP00000215838	TCN2	transcobalamin 2	0	0.0631579	0.168421
ENSP00000308137	FOLR1	folate receptor 1	0	0	0.167785
ENSP00000264036	MCAM	melanoma cell adhesion molecule	0	0.0418994	0.167598
ENSP00000435386	TSTA3	tissue specific transplantation antigen P35B	0	0	0.167131
ENSP00000444140	METTL26	methyltransferase like 26	0	0	0.166667
ENSP00000209718	KRT23	keratin 23	0.02079	0.0623701	0.16632
ENSP00000263100	A1BG	alpha-1-B glycoprotein	0.332103	0.295203	0.166052
ENSP00000309334	RPL15	ribosomal protein L15	0	0.165975	0.165975
ENSP00000266085	TIMP3	TIMP metallopeptidase inhibitor 3	0	0.0414938	0.165975
ENSP00000442091	EPB41L3	erythrocyte membrane protein band 4.1 like 3	0	0	0.165803
ENSP00000386819	PTMA	prothymosin, alpha	0	0.247934	0.165289
ENSP00000298468	VDAC2	voltage dependent anion channel 2	0.0330033	0	0.165017
ENSP00000478870	IGHA2	immunoglobulin heavy constant alpha 2 (A2m marker)	0.164384	0.520548	0.164384
ENSP00000262768	TIMP2	TIMP metallopeptidase inhibitor 2	0.0819672	0.532787	0.163934
ENSP00000462609	RPL36	ribosomal protein L36	0	0.0819672	0.163934
ENSP00000258781	CCM2	CCM2 scaffolding protein	0	0	0.163934
ENSP00000348307	SIRPA	signal regulatory protein alpha	0	0	0.163934
ENSP00000337746	ISYNA1	inositol-3-phosphate synthase 1	0	0	0.163934
ENSP00000370129	AKR1C2	aldo-keto reductase family 1 member C2	0	0	0.163488
ENSP00000378537	STRA6	stimulated by retinoic acid 6	0	0	0.163265
ENSP00000410815	XXbac-BPG116M5.17	N/A	0.475515	0.227111	0.163236
ENSP00000253861	EXOC4	exocyst complex component 4	0	0	0.163043
ENSP00000270221	EMP3	epithelial membrane protein 3	0	0	0.163043
ENSP00000216225	RBX1	ring-box 1	0	0	0.162602
ENSP00000340930	ATP2B4	ATPase plasma membrane Ca2+ transporting 4	0	0	0.162413
ENSP00000478471	AP2B1	adaptor related protein complex 2 beta 1 subunit	0	0.0674764	0.161943
ENSP00000376405	GPRC5C	G protein-coupled receptor class C group 5 member C	0	0	0.161943
ENSP00000225777	SYNGR2	synaptogyrin 2	0	0	0.16129
ENSP00000359426	TGFBR3	transforming growth factor beta receptor 3	0	0	0.1606
ENSP00000290866	ACE	angiotensin I converting enzyme	0	0	0.160428
ENSP00000421566	XPNPEP1	X-prolyl aminopeptidase 1	0	0	0.160428
ENSP00000398826	CALD1	caldesmon 1	0.0638978	0.14377	0.159744
ENSP00000366246	GPC6	glypican 6	0	0	0.15949
ENSP00000387654	PCYOX1	prenylcysteine oxidase 1	0	0	0.159011
ENSP00000304408	COL3A1	collagen type III alpha 1 chain	0.0505415	0.0288809	0.158845
ENSP00000463354	DCXR	dicarbonyl and L-xylulose reductase	0	0	0.15873
ENSP00000474941	IGHV3OR16-10	immunoglobulin heavy variable 3/OR16-10 (non-functional)	0.238095	0	0.15873
ENSP00000380067	GAPDH	glyceraldehyde-3-phosphate dehydrogenase	0	0	0.15873
ENSP00000394579	IFI35	interferon induced protein 35	0	0	0.15873
ENSP00000426634	UCHL1	ubiquitin C-terminal hydrolase L1	0	0	0.15873
ENSP00000344577	APOL3	apolipoprotein L3	0	0.0225734	0.158014
ENSP00000419998	CHMP2B	charged multivesicular body protein 2B	0	0	0.157068
ENSP00000289361	BTN3A1	butyrophilin subfamily 3 member A1	0	0.0868056	0.15625
ENSP00000375014	IGHV1-18	immunoglobulin heavy variable 1-18	0.46875	0	0.15625
ENSP00000377958	CCT4	chaperonin containing TCP1 subunit 4	0	0.0172712	0.15544
ENSP00000256785	CFHR5	complement factor H related 5	0.015528	0.0310559	0.15528
ENSP00000445822	PPFIBP1	PPFIA binding protein 1	0	0	0.15528
ENSP00000314067	PAK2	p21 (RAC1) activated kinase 2	0	0	0.155172
ENSP00000376800	MTPN	myotrophin	0.0775194	0	0.155039
ENSP00000460389	CHMP6	charged multivesicular body protein 6	0	0	0.155039
ENSP00000440211	OTUB1	OTU deubiquitinase, ubiquitin aldehyde binding 1	0	0	0.154799
ENSP00000419446	ADAM9	ADAM metallopeptidase domain 9	0	0.0441989	0.154696
ENSP00000414456	IGLV9-49	immunoglobulin lambda variable 9-49	0.615385	0.230769	0.153846
ENSP00000354280	PRSS3	protease, serine 3	0	0.0923077	0.153846
ENSP00000433280	MVB12A	multivesicular body subunit 12A	0	0	0.153846
ENSP00000348113	CAB39L	calcium binding protein 39 like	0	0	0.153453
ENSP00000377374	ERGIC1	endoplasmic reticulum-golgi intermediate compartment 1	0	0	0.153374
ENSP00000328016	TNFAIP8L3	TNF alpha induced protein 8 like 3	0	0	0.153374
ENSP00000373370	FLG2	filaggrin family member 2	0.0121017	0.141186	0.153288
ENSP00000227525	TMEM109	transmembrane protein 109	0	0.0763359	0.152672
ENSP00000370055	UBL3	ubiquitin like 3	0	0	0.152672
ENSP00000328777	EFNA5	ephrin A5	0	0	0.152091
ENSP00000303908	TWF2	twinfilin actin binding protein 2	0	0.0759494	0.151899
ENSP00000258091	CCT7	chaperonin containing TCP1 subunit 7	0	0	0.151771
ENSP00000338185	PLCB1	phospholipase C beta 1	0	0	0.151625
ENSP00000375006	IGHV2-5	immunoglobulin heavy variable 2-5	0.227273	0	0.151515
ENSP00000359685	PTP4A1	protein tyrosine phosphatase type IVA, member 1	0	0	0.151515
ENSP00000308753	TMOD3	tropomodulin 3	0	0	0.151515
ENSP00000411954	HLA-B	major histocompatibility complex, class I, B	0	0	0.151515
ENSP00000276204	DOCK11	dedicator of cytokinesis 11	0.0168138	0.0504414	0.151324
ENSP00000280326	CCT5	chaperonin containing TCP1 subunit 5	0	0	0.151007
ENSP00000308720	PRSS1	protease, serine 1	0	0.113208	0.150943
ENSP00000320087	ANO6	anoctamin 6	0	0	0.150801
ENSP00000418565	GMPPB	GDP-mannose pyrophosphorylase B	0	0	0.150754
ENSP00000386104	CPE	carboxypeptidase E	0.0376648	0.0564972	0.150659
ENSP00000185206	CLIC5	chloride intracellular channel 5	0.0645161	0.0215054	0.150538
ENSP00000375043	IGHV2-70D	immunoglobulin heavy variable 2-70D	0.075188	0.225564	0.150376
ENSP00000365147	EFHD2	EF-hand domain family member D2	0	0.0749064	0.149813
ENSP00000434643	RPS3	ribosomal protein S3	0.0374532	0	0.149813
ENSP00000300087	DCTN5	dynactin subunit 5	0.0497512	0	0.149254
ENSP00000367779	RER1	retention in endoplasmic reticulum sorting receptor 1	0	0	0.149254
ENSP00000254667	PTPRE	protein tyrosine phosphatase, receptor type E	0	0.0248139	0.148883
ENSP00000396755	CNTD2	cyclin N-terminal domain containing 2	0	0	0.14881
ENSP00000295688	CCT3	chaperonin containing TCP1 subunit 3	0	0.0330579	0.14876
ENSP00000429978	FAM49B	family with sequence similarity 49 member B	0	0	0.148515
ENSP00000386786	POTEF	POTE ankyrin domain family member F	0	0.00823723	0.14827
ENSP00000378447	STX4	syntaxin 4	0	0.147929	0.147929
ENSP00000362261	TRAPPC3	trafficking protein particle complex 3	0	0.0985222	0.147783
ENSP00000229633	HINT3	histidine triad nucleotide binding protein 3	0	0	0.147783
ENSP00000284268	ANKH	ANKH inorganic pyrophosphate transport regulator	0	0	0.147601
ENSP00000264896	SCARB2	scavenger receptor class B member 2	0	0	0.14733
ENSP00000254528	EMILIN2	elastin microfibril interfacer 2	0	0.0605536	0.147059
ENSP00000256646	NOTCH2	notch 2	0.00754148	0.0603318	0.147059
ENSP00000343593	IFT27	intraflagellar transport 27	0	0	0.147059
ENSP00000384278	SLC7A4	solute carrier family 7 member 4	0	0.058651	0.146628
ENSP00000221855	TBCB	tubulin folding cofactor B	0	0.03663	0.14652
ENSP00000348043	LRRC20	leucine rich repeat containing 20	0	0	0.146341
ENSP00000377210	CASP3	caspase 3	0	0	0.146341
ENSP00000317836	PRR15	proline rich 15	0	0	0.145985
ENSP00000227638	PANX1	pannexin 1	0	0	0.145833
ENSP00000265052	MGLL	monoglyceride lipase	0	0	0.145773
ENSP00000261622	SLC7A5	solute carrier family 7 member 5	0	0	0.145455
ENSP00000453002	APH1B	aph-1 homolog B, gamma-secretase subunit	0	0	0.144928
ENSP00000365807	GNA14	G protein subunit alpha 14	0	0.0481928	0.144578
ENSP00000333779	EVI2B	ecotropic viral integration site 2B	0	0	0.144033
ENSP00000356280	PHLDA3	pleckstrin homology like domain family A member 3	0.0719424	0.0719424	0.143885
ENSP00000250101	TXNDC17	thioredoxin domain containing 17	0	0	0.143885
ENSP00000366679	HIST1H2AH	histone cluster 1 H2A family member h	0	0	0.143885
ENSP00000368614	FAM65A	family with sequence similarity 65 member A	0	0.0983359	0.143722
ENSP00000363624	CUTA	cutA divalent cation tolerance homolog	0.0956938	0	0.143541
ENSP00000417158	C16orf89	chromosome 16 open reading frame 89	0	0	0.143443
ENSP00000253778	GFPT2	glutamine-fructose-6-phosphate transaminase 2	0	0.0130039	0.143043
ENSP00000459685	HGS	hepatocyte growth factor-regulated tyrosine kinase substrate	0	0	0.142857
ENSP00000476114	CD200	CD200 molecule	0	0	0.142857
ENSP00000343795	SCARB1	scavenger receptor class B member 1	0	0.0356506	0.142602
ENSP00000375616	LILRB4	leukocyte immunoglobulin like receptor B4	0	0	0.141988
ENSP00000276390	ATP6V1B2	ATPase H+ transporting V1 subunit B2	0	0	0.141593
ENSP00000293350	ALDH16A1	aldehyde dehydrogenase 16 family member A1	0	0.0235018	0.141011
ENSP00000321746	PDLIM5	PDZ and LIM domain 5	0	0	0.140845
ENSP00000429274	NUDT16	nudix hydrolase 16	0	0	0.140845
ENSP00000338703	UGP2	UDP-glucose pyrophosphorylase 2	0	0	0.140598
ENSP00000358719	ME1	malic enzyme 1	0	0	0.140406
ENSP00000452697	SEC11A	SEC11 homolog A, signal peptidase complex subunit	0	0	0.140187
ENSP00000215790	TBC1D10A	TBC1 domain family member 10A	0.0350263	0.0700525	0.140105
ENSP00000342139	LGALS8	galectin 8	0	0	0.139665
ENSP00000350708	RAD23B	RAD23 homolog B, nucleotide excision repair protein	0	0.0696056	0.139211
ENSP00000374274	SSC5D	scavenger receptor cysteine rich family member with 5 domains	0.00603865	0.0301932	0.138889
ENSP00000321631	CD8A	CD8a molecule	0	0	0.138889
ENSP00000405638	FOLR2	folate receptor beta	0	0	0.138408
ENSP00000380998	CHMP1A	charged multivesicular body protein 1A	0	0	0.138249
ENSP00000217971	PGRMC1	progesterone receptor membrane component 1	0	0	0.138249
ENSP00000333873	CIB1	calcium and integrin binding 1	0	0	0.138249
ENSP00000236693	COLEC11	collectin subfamily member 11	0.0344828	0	0.137931
ENSP00000254770	LANCL2	LanC like 2	0	0	0.137795
ENSP00000219150	CORO1A	coronin 1A	0	0.0196078	0.137255
ENSP00000297029	SCIN	scinderin	0	0	0.136816
ENSP00000278836	MYRF	myelin regulatory factor	0	0.0241352	0.136766
ENSP00000391713	BAG5	BCL2 associated athanogene 5	0	0	0.136719
ENSP00000319726	FRMD8	FERM domain containing 8	0	0	0.136719
ENSP00000363761	EPHB2	EPH receptor B2	0	0	0.136612
ENSP00000451488	MPP5	membrane palmitoylated protein 5	0	0	0.13624
ENSP00000378360	TKFC	triokinase and FMN cyclase	0	0	0.135823
ENSP00000263112	GGT5	gamma-glutamyltransferase 5	0	0	0.135593
ENSP00000426649	SCOC	short coiled-coil protein	0	0	0.135135
ENSP00000371419	PARP4	poly(ADP-ribose) polymerase family member 4	0	0.0207792	0.135065
ENSP00000296280	MASP1	mannan binding lectin serine peptidase 1	0.0122249	0.0122249	0.134474
ENSP00000405670	NAPRT	nicotinate phosphoribosyltransferase	0	0	0.134357
ENSP00000317214	CAPN6	calpain 6	0	0	0.134228
ENSP00000357674	SNAPIN	SNAP associated protein	0	0	0.134228
ENSP00000436548	HTATIP2	HIV-1 Tat interactive protein 2	0	0	0.134228
ENSP00000413507	SEPT7	septin 7	0.111607	0	0.133929
ENSP00000302517	HLA-DRB3	major histocompatibility complex, class II, DR beta 3	0	0	0.133779
ENSP00000271064	TINAGL1	tubulointerstitial nephritis antigen like 1	0	0	0.133588
ENSP00000364721	MAPRE1	microtubule associated protein RP/EB family member 1	0	0.0333333	0.133333
ENSP00000431800	EIF3F	eukaryotic translation initiation factor 3 subunit F	0	0.0266667	0.133333
ENSP00000261714	BLMH	bleomycin hydrolase	0	0	0.133333
ENSP00000457421	PECAM1	platelet and endothelial cell adhesion molecule 1	0	0	0.133333
ENSP00000408411	LAMP2	lysosomal associated membrane protein 2	0	0	0.133038
ENSP00000473553	CSNK2A3	casein kinase 2 alpha 3	0.0442478	0	0.132743
ENSP00000352210	PDLIM5	PDZ and LIM domain 5	0	0.0662252	0.13245
ENSP00000403458	HLA-DRB1	major histocompatibility complex, class II, DR beta 1	0	0.0331126	0.13245
ENSP00000395874	APMAP	adipocyte plasma membrane associated protein	0	0.0220264	0.132159
ENSP00000376808	CUL5	cullin 5	0	0	0.132013
ENSP00000420127	RAB9A	RAB9A, member RAS oncogene family	0	0	0.131579
ENSP00000386451	RAB1A	RAB1A, member RAS oncogene family	0	0	0.130719
ENSP00000216500	DHRS7	dehydrogenase/reductase 7	0	0	0.130548
ENSP00000311809	COL14A1	collagen type XIV alpha 1 chain	0.130344	0.250261	0.130344
ENSP00000237530	RPN2	ribophorin II	0	0	0.130058
ENSP00000354566	CD3E	CD3e molecule	0	0	0.12987
ENSP00000356940	MOXD1	monooxygenase DBH like 1	0	0	0.12931
ENSP00000217456	APMAP	adipocyte plasma membrane associated protein	0	0	0.129032
ENSP00000225430	RPL19	ribosomal protein L19	0	0	0.12766
ENSP00000379928	STXBP6	syntaxin binding protein 6	0	0	0.12766
ENSP00000327145	FLNC	filamin C	0	0.00687758	0.127235
ENSP00000264930	SLC12A7	solute carrier family 12 member 7	0	0	0.12605
ENSP00000419140	SLC7A2	solute carrier family 7 member 2	0	0	0.125698
ENSP00000355217	SNX6	sorting nexin 6	0	0	0.125523
ENSP00000386474	BZW1	basic leucine zipper and W2 domains 1	0	0	0.125
ENSP00000420213	FLNB	filamin B	0	0.0035524	0.124334
ENSP00000416139	FN1	fibronectin 1	0	0.24855	0.124275
ENSP00000291439	AP1M1	adaptor related protein complex 1 mu 1 subunit	0	0	0.123457
ENSP00000405178	HLA-B	major histocompatibility complex, class I, B	0	0	0.123457
ENSP00000471242	FARP1	FERM, ARH/RhoGEF and pleckstrin domain protein 1	0	0.00819672	0.122951
ENSP00000419797	IPO5	importin 5	0	0.365854	0.121951
ENSP00000452789	ALDH1A3	aldehyde dehydrogenase 1 family member A3	0	0	0.121951
ENSP00000461421	MMP2	matrix metallopeptidase 2	0.167428	0.0913242	0.121766
ENSP00000384169	FBLN2	fibulin 2	0.00758725	0.0455235	0.121396
ENSP00000262506	CSNK2A2	casein kinase 2 alpha 2	0	0	0.121359
ENSP00000464042	KPNB1	karyopherin subunit beta 1	0	0.0606061	0.121212
ENSP00000243077	LRP1	LDL receptor related protein 1	0.107079	0.103113	0.12096
ENSP00000334373	KPNA4	karyopherin subunit alpha 4	0	0	0.120898
ENSP00000337825	LCK	LCK proto-oncogene, Src family tyrosine kinase	0	0	0.12069
ENSP00000318197	TUBA3E	tubulin alpha 3e	0	0	0.120482
ENSP00000352401	RPE	ribulose-5-phosphate-3-epimerase	0	0	0.120482
ENSP00000262942	ARPC1A	actin related protein 2/3 complex subunit 1A	0	0	0.120482
ENSP00000431992	MTMR1	myotubularin related protein 1	0	0	0.120482
ENSP00000356989	PFDN2	prefoldin subunit 2	0	0	0.120482
ENSP00000373918	GARS	glycyl-tRNA synthetase	0	0	0.120337
ENSP00000345008	FBLN5	fibulin 5	0	0.139721	0.11976
ENSP00000386756	ANXA4	annexin A4	0.149254	0.298507	0.119403
ENSP00000274063	SFRP2	secreted frizzled related protein 2	0.0597015	0.0298507	0.119403
ENSP00000310491	ARHGAP1	Rho GTPase activating protein 1	0	0.0198413	0.119048
ENSP00000457956	PMM2	phosphomannomutase 2	0	0	0.119048
ENSP00000216330	FKBP3	FK506 binding protein 3	0	0	0.119048
ENSP00000296695	SPINK1	serine peptidase inhibitor, Kazal type 1	0	0	0.117647
ENSP00000286788	CCT8	chaperonin containing TCP1 subunit 8	0	0.033557	0.11745
ENSP00000457912	SULT1A1	sulfotransferase family 1A member 1	0	0	0.117302
ENSP00000264107	ITGA6	integrin subunit alpha 6	0	0.00837521	0.117253
ENSP00000346912	CD46	CD46 molecule	0	0	0.117096
ENSP00000370517	PFKP	phosphofructokinase, platelet	0	0	0.116959
ENSP00000459533	LITAF	lipopolysaccharide induced TNF factor	0	0	0.116959
ENSP00000261192	BCAT1	branched chain amino acid transaminase 1	0	0	0.11655
ENSP00000296585	ITGA2	integrin subunit alpha 2	0	0	0.116099
ENSP00000262812	COPE	coatomer protein complex subunit epsilon	0	0	0.115942
ENSP00000404042	TMED4	transmembrane p24 trafficking protein 4	0	0	0.11583
ENSP00000430242	SBSN	suprabasin	0	0.31405	0.115702
ENSP00000356771	F5	coagulation factor V	0.00795229	0.0198807	0.115308
ENSP00000479395	CDH13	cadherin 13	0.0255754	0	0.11509
ENSP00000361512	PRPS1	phosphoribosyl pyrophosphate synthetase 1	0	0	0.114943
ENSP00000432185	YIF1A	Yip1 interacting factor homolog A, membrane trafficking protein	0	0	0.114943
ENSP00000352228	PCBP2	poly(rC) binding protein 2	0.0286533	0.0573066	0.114613
ENSP00000364860	ROR2	receptor tyrosine kinase like orphan receptor 2	0	0	0.114613
ENSP00000222644	MPP6	membrane palmitoylated protein 6	0	0	0.114566
ENSP00000356941	FCGR3B	Fc fragment of IgG receptor IIIb	0	0	0.114504
ENSP00000299106	JAM3	junctional adhesion molecule 3	0	0	0.114286
ENSP00000343924	PRELP	proline and arginine rich end leucine rich repeat protein	0	0.0228311	0.114155
ENSP00000268603	CDH11	cadherin 11	0	0	0.113766
ENSP00000369390	CDK14	cyclin dependent kinase 14	0	0.0188679	0.113208
ENSP00000220772	SFRP1	secreted frizzled related protein 1	0	0.0282486	0.112994
ENSP00000312122	SEC13	SEC13 homolog, nuclear pore and COPII coat complex component	0	0	0.112676
ENSP00000264414	CUL3	cullin 3	0	0.0224972	0.112486
ENSP00000354739	RPL12	ribosomal protein L12	0	0.11236	0.11236
ENSP00000388195	SMYD5	SMYD family member 5	0	0	0.11236
ENSP00000468275	CTD-2132N18.3	N/A	0	0	0.11236
ENSP00000266542	C1RL	complement C1r subcomponent like	0	0.0373832	0.11215
ENSP00000224237	VIM	vimentin	0	0.205224	0.11194
ENSP00000430269	EPHX2	epoxide hydrolase 2	0	0	0.111821
ENSP00000262306	ELOB	elongin B	0	0	0.111732
ENSP00000385923	NUCB1	nucleobindin 1	0	0	0.111524
ENSP00000365046	CSNK2B	casein kinase 2 beta	0	0	0.111524
ENSP00000364907	SYK	spleen associated tyrosine kinase	0	0	0.111111
ENSP00000428713	LYNX1	Ly6/neurotoxin 1	0	0	0.111111
ENSP00000296456	APEH	acylaminoacyl-peptide hydrolase	0	0	0.110837
ENSP00000387176	POTEJ	POTE ankyrin domain family member J	0.0170503	0.0255754	0.110827
ENSP00000304102	COPS6	COP9 signalosome subunit 6	0	0	0.110803
ENSP00000340211	CORO1B	coronin 1B	0	0	0.110701
ENSP00000348170	HP	haptoglobin	0.265487	2.94248	0.110619
ENSP00000407552	GAS7	growth arrest specific 7	0	0	0.110497
ENSP00000376107	PPIL3	peptidylprolyl isomerase like 3	0	0	0.110497
ENSP00000324296	SCAP	SREBF chaperone	0	0.21978	0.10989
ENSP00000295901	PSMD6	proteasome 26S subunit, non-ATPase 6	0	0.021978	0.10989
ENSP00000265753	EIF4H	eukaryotic translation initiation factor 4H	0	0.0364964	0.109489
ENSP00000335333	PIP5K1C	phosphatidylinositol-4-phosphate 5-kinase type 1 gamma	0	0.0273224	0.10929
ENSP00000303129	VAT1L	vesicle amine transport 1 like	0	0	0.108932
ENSP00000270625	RPS11	ribosomal protein S11	0	0.380435	0.108696
ENSP00000216038	RTCB	RNA 2',3'-cyclic phosphate and 5'-OH ligase	0	0	0.108696
ENSP00000438588	MTHFD1	methylenetetrahydrofolate dehydrogenase, cyclohydrolase and formyltetrahydrofolate synthetase 1	0	0	0.108597
ENSP00000329374	SERPINA7	serpin family A member 7	0.0215983	0	0.107991
ENSP00000326381	EIF4A2	eukaryotic translation initiation factor 4A2	0	0.0862069	0.107759
ENSP00000234256	SLC1A4	solute carrier family 1 member 4	0	0	0.10772
ENSP00000375628	LILRB2	leukocyte immunoglobulin like receptor B2	0	0	0.107692
ENSP00000433477	TGFBR3	transforming growth factor beta receptor 3	0	0.215054	0.107527
ENSP00000286175	PPIL3	peptidylprolyl isomerase like 3	0	0	0.107527
ENSP00000312185	ELMO1	engulfment and cell motility 1	0	0	0.107399
ENSP00000373883	USP5	ubiquitin specific peptidase 5	0	0	0.107296
ENSP00000256689	SLC38A2	solute carrier family 38 member 2	0	0	0.107143
ENSP00000343458	BCAP31	B-cell receptor-associated protein 31	0	0	0.107143
ENSP00000072516	IL1RAP	interleukin 1 receptor accessory protein	0	0.0152905	0.107034
ENSP00000330836	GLRX3	glutaredoxin 3	0	0.0534759	0.106952
ENSP00000434613	CBR1	carbonyl reductase 1	0	0	0.106952
ENSP00000354782	CD247	CD247 molecule	0	0	0.106952
ENSP00000391583	PARVG	parvin gamma	0	0	0.106667
ENSP00000230085	SNX3	sorting nexin 3	0	0.0531915	0.106383
ENSP00000378368	FLOT2	flotillin 2	0	0	0.106383
ENSP00000357106	CADM3	cell adhesion molecule 3	0	0	0.106383
ENSP00000335024	SERPINA11	serpin family A member 11	0	0	0.106383
ENSP00000350512	COPS5	COP9 signalosome subunit 5	0	0	0.106383
ENSP00000370698	IL6ST	interleukin 6 signal transducer	0	0.0193237	0.10628
ENSP00000353286	ADD3	adducin 3	0	0	0.10582
ENSP00000300692	CD3D	CD3d molecule	0	0	0.10582
ENSP00000441365	MARVELD1	MARVEL domain containing 1	0	0	0.10582
ENSP00000347449	GMPR2	guanosine monophosphate reductase 2	0	0	0.105541
ENSP00000384863	XPO1	exportin 1	0	0	0.105434
ENSP00000355325	PSMB5	proteasome subunit beta 5	0	0.0701754	0.105263
ENSP00000376024	SNX9	sorting nexin 9	0	0.0300752	0.105263
ENSP00000351310	COL6A6	collagen type VI alpha 6 chain	0.0121457	0.00404858	0.105263
ENSP00000246639	KRT35	keratin 35	0	0	0.105042
ENSP00000364607	COBLL1	cordon-bleu WH2 repeat protein like 1	0	0.0807754	0.105008
ENSP00000353582	NRP2	neuropilin 2	0	0.00954198	0.104962
ENSP00000354238	ENPP1	ectonucleotide pyrophosphatase/phosphodiesterase 1	0	0	0.104862
ENSP00000289968	ARHGAP17	Rho GTPase activating protein 17	0	0.0838574	0.104822
ENSP00000268717	COPS3	COP9 signalosome subunit 3	0.041841	0	0.104603
ENSP00000297283	PGAM2	phosphoglycerate mutase 2	0.0348432	0.0348432	0.10453
ENSP00000229268	USP5	ubiquitin specific peptidase 5	0	0.0417973	0.104493
ENSP00000363621	GALE	UDP-galactose-4-epimerase	0	0.0261097	0.104439
ENSP00000401508	NAPRT	nicotinate phosphoribosyltransferase	0	0	0.104348
ENSP00000263921	CHIC2	cysteine rich hydrophobic domain 2	0	0	0.104167
ENSP00000324810	MVB12A	multivesicular body subunit 12A	0	0	0.104167
ENSP00000421380	SNF8	SNF8, ESCRT-II complex subunit	0	0	0.104167
ENSP00000443475	TUBA1C	tubulin alpha 1c	0	0	0.103986
ENSP00000479949	CORO1B	coronin 1B	0	0.0692042	0.103806
ENSP00000430656	CA1	carbonic anhydrase 1	0	0	0.103806
ENSP00000326031	PPP1CA	protein phosphatase 1 catalytic subunit alpha	0	0	0.103627
ENSP00000216962	PYGB	glycogen phosphorylase B	0	0	0.10352
ENSP00000455736	PKM	pyruvate kinase, muscle	0.12069	0.0689655	0.103448
ENSP00000382376	PTPN6	protein tyrosine phosphatase, non-receptor type 6	0	0	0.103397
ENSP00000386614	ITGA6	integrin subunit alpha 6	0	0	0.103286
ENSP00000399153	TNXB	tenascin XB	0.138188	0.217153	0.103093
ENSP00000457995	BOLA2B	bolA family member 2B	0	0	0.103093
ENSP00000298838	PACSIN3	protein kinase C and casein kinase substrate in neurons 3	0	0.0206186	0.103093
ENSP00000262753	POF1B	premature ovarian failure, 1B	0	0.0588235	0.102941
ENSP00000285379	CA2	carbonic anhydrase 2	0	0	0.10274
ENSP00000380178	UBE2G1	ubiquitin conjugating enzyme E2 G1	0	0	0.102564
ENSP00000325527	FBN1	fibrillin 1	0.0224287	0.096123	0.102531
ENSP00000473655	DDOST	dolichyl-diphosphooligosaccharide--protein glycosyltransferase non-catalytic subunit	0	0	0.102459
ENSP00000301764	DDB1	damage specific DNA binding protein 1	0	0	0.102443
ENSP00000296435	CAMP	cathelicidin antimicrobial peptide	0	0.0510204	0.102041
ENSP00000347197	C5AR1	complement C5a receptor 1	0	0	0.101781
ENSP00000301178	AXL	AXL receptor tyrosine kinase	0	0.0203459	0.101729
ENSP00000353881	PPP3CB	protein phosphatase 3 catalytic subunit beta	0.20339	0.355932	0.101695
ENSP00000254043	KRT15	keratin 15	0	0.0406504	0.101626
ENSP00000301659	GSDMA	gasdermin A	0	0.0811359	0.10142
ENSP00000386567	COPS7B	COP9 signalosome subunit 7B	0	0	0.101351
ENSP00000449933	COQ5	coenzyme Q5, methyltransferase	0	0.10101	0.10101
ENSP00000357751	SPRR1A	small proline rich protein 1A	0	0	0.10101
ENSP00000375630	LILRB3	leukocyte immunoglobulin like receptor B3	0	0	0.100865
ENSP00000401733	GDI2	GDP dissociation inhibitor 2	0	0	0.100671
ENSP00000253408	GFAP	glial fibrillary acidic protein	0	0	0.100402
ENSP00000456282	NQO1	NAD(P)H quinone dehydrogenase 1	0	0.0334448	0.100334
ENSP00000424874	PGM3	phosphoglucomutase 3	0	0	0.100334
ENSP00000326042	TUBA3D	tubulin alpha 3d	0	0.0801603	0.1002
ENSP00000357671	FYN	FYN proto-oncogene, Src family tyrosine kinase	0	0	0.0998336
ENSP00000331901	EEF1G	eukaryotic translation elongation factor 1 gamma	0	0	0.0998004
ENSP00000377061	PLXNA1	plexin A1	0	0.0237079	0.0995733
ENSP00000317334	TCP1	t-complex 1	0	0.0165837	0.0995025
ENSP00000373706	DIAPH1	diaphanous related formin 1	0	0	0.0992908
ENSP00000320828	EPS8L2	EPS8 like 2	0	0.124069	0.0992556
ENSP00000433178	CD81	CD81 molecule	0.0990099	0.19802	0.0990099
ENSP00000342962	SERINC1	serine incorporator 1	0	0	0.0990099
ENSP00000438115	COPS7A	COP9 signalosome subunit 7A	0	0	0.0990099
ENSP00000430055	ENO3	enolase 3	0	0	0.0986842
ENSP00000310219	HSPA6	heat shock protein family A (Hsp70) member 6	0.028169	0.084507	0.0985915
ENSP00000299980	AP1G1	adaptor related protein complex 1 gamma 1 subunit	0	0	0.0985761
ENSP00000359723	PRKACB	protein kinase cAMP-activated catalytic subunit beta	0	0.0246305	0.0985222
ENSP00000262418	SLC4A1	solute carrier family 4 member 1 (Diego blood group)	0	0	0.0983284
ENSP00000364386	NECAB3	N-terminal EF-hand calcium binding protein 3	0	0.0245098	0.0980392
ENSP00000354575	LSR	lipolysis stimulated lipoprotein receptor	0.0420168	0.12605	0.0980392
ENSP00000438471	TSG101	tumor susceptibility 101	0	0	0.0977995
ENSP00000376346	GRB2	growth factor receptor bound protein 2	0	0	0.097561
ENSP00000464625	SLC16A3	solute carrier family 16 member 3	0	0.0324675	0.0974026
ENSP00000342137	NCCRP1	non-specific cytotoxic cell receptor protein 1 homolog (zebrafish)	0	0.0324675	0.0974026
ENSP00000264039	GPC1	glypican 1	0	0	0.0974026
ENSP00000363553	LPAR1	lysophosphatidic acid receptor 1	0	0	0.0973236
ENSP00000477310	DYNLL2	dynein light chain LC8-type 2	0	0	0.0970874
ENSP00000383935	SCRN2	secernin 2	0	0	0.0968523
ENSP00000309968	ADAM17	ADAM metallopeptidase domain 17	0	0	0.0967742
ENSP00000430420	ANXA6	annexin A6	0	0	0.0967118
ENSP00000222247	RPL18A	ribosomal protein L18a	0	0.241546	0.0966184
ENSP00000472116	JOSD2	Josephin domain containing 2	0	0.0483092	0.0966184
ENSP00000433359	B9D1	B9 domain containing 1	0	0	0.0966184
ENSP00000415851	OXSR1	oxidative stress responsive 1	0	0.019305	0.0965251
ENSP00000407431	HLA-C	major histocompatibility complex, class I, C	0	0.0240964	0.0963855
ENSP00000305958	STIP1	stress induced phosphoprotein 1	0	0	0.0958466
ENSP00000341885	RPS2	ribosomal protein S2	0	0	0.0958466
ENSP00000246747	ARL2	ADP ribosylation factor like GTPase 2	0	0	0.0956938
ENSP00000383886	SLC8A1	solute carrier family 8 member A1	0	0.00956023	0.0956023
ENSP00000358547	MPP1	membrane palmitoylated protein 1	0	0	0.0956023
ENSP00000386394	NIF3L1	NGG1 interacting factor 3 like 1	0	0	0.0954654
ENSP00000329748	CPNE8	copine 8	0	0	0.0950872
ENSP00000344668	KRIT1	KRIT1, ankyrin repeat containing	0	0.0118624	0.0948992
ENSP00000424852	PDE4D	phosphodiesterase 4D	0.0473934	0.0947867	0.0947867
ENSP00000392633	PTGDS	prostaglandin D2 synthase	0	0.0473934	0.0947867
ENSP00000422781	PPP3CA	protein phosphatase 3 catalytic subunit alpha	0	0	0.0946372
ENSP00000263088	PLD2	phospholipase D2	0	0	0.0944287
ENSP00000286201	FZD7	frizzled class receptor 7	0	0.0157233	0.0943396
ENSP00000393316	TMX1	thioredoxin related transmembrane protein 1	0	0	0.0943396
ENSP00000269848	PFKL	phosphofructokinase, liver type	0	0	0.0941176
ENSP00000262722	FBLN1	fibulin 1	0	0.107527	0.094086
ENSP00000273075	DNPEP	aspartyl aminopeptidase	0	0	0.093633
ENSP00000363551	CXCL12	C-X-C motif chemokine ligand 12	0	0.373832	0.0934579
ENSP00000251643	KRT12	keratin 12	0.0373832	0.0186916	0.0934579
ENSP00000388627	SUN3	Sad1 and UNC84 domain containing 3	0	0	0.0934579
ENSP00000449999	CLEC5A	C-type lectin domain family 5 member A	0	0	0.0930233
ENSP00000396376	PPP1R7	protein phosphatase 1 regulatory subunit 7	0	0.0308642	0.0925926
ENSP00000361673	PHYHD1	phytanoyl-CoA dioxygenase domain containing 1	0	0	0.0925926
ENSP00000364813	LSM2	LSM2 homolog, U6 small nuclear RNA and mRNA degradation associated	0	0.0925926	0.0925926
ENSP00000420939	SELENOP	selenoprotein P	0	0.0231481	0.0925926
ENSP00000361818	SDC4	syndecan 4	0	0	0.0925926
ENSP00000447752	SELPLG	selectin P ligand	0	0	0.0925926
ENSP00000267620	FBLN5	fibulin 5	0.0554529	0.0739372	0.0924214
ENSP00000331983	CARMIL1	capping protein regulator and myosin 1 linker 1	0	0	0.0924092
ENSP00000261769	CDH1	cadherin 1	0.0205339	0.0102669	0.0924025
ENSP00000316664	IGSF8	immunoglobulin superfamily member 8	0	0.0615385	0.0923077
ENSP00000361536	ELOVL1	ELOVL fatty acid elongase 1	0	0	0.0920245
ENSP00000386060	MB	myoglobin	0	0.0917431	0.0917431
ENSP00000462823	ACTG1	actin gamma 1	0	0	0.0917431
ENSP00000368564	SIRT5	sirtuin 5	0	0	0.0917431
ENSP00000288398	TPM1	tropomyosin 1 (alpha)	0	0	0.0914634
ENSP00000361475	NCS1	neuronal calcium sensor 1	0	0	0.0913242
ENSP00000216194	ADSL	adenylosuccinate lyase	0	0	0.0910747
ENSP00000401751	ECHDC1	ethylmalonyl-CoA decarboxylase 1	0	0.030303	0.0909091
ENSP00000386412	SERPINE2	serpin family E member 2	0	0.0227273	0.0909091
ENSP00000334145	F3	coagulation factor III, tissue factor	0	0	0.0909091
ENSP00000064724	CLDN11	claudin 11	0	0	0.0909091
ENSP00000469813	GMFG	glia maturation factor gamma	0	0	0.0909091
ENSP00000339095	RPS7	ribosomal protein S7	0	0.0452489	0.0904977
ENSP00000447824	DCTN2	dynactin subunit 2	0	0	0.0904977
ENSP00000280557	DENR	density regulated re-initiation and release factor	0	0	0.0904977
ENSP00000341118	AFDN	afadin, adherens junction formation factor	0.00529101	0.00529101	0.0899471
ENSP00000310129	PSMD2	proteasome 26S subunit, non-ATPase 2	0	0	0.0899101
ENSP00000325836	DIRAS1	DIRAS family GTPase 1	0	0	0.0896861
ENSP00000366225	NAPB	NSF attachment protein beta	0	0	0.0895522
ENSP00000434282	GBP2	guanylate binding protein 2	0	0.0446429	0.0892857
ENSP00000303992	TMEM43	transmembrane protein 43	0	0	0.0892857
ENSP00000457809	VAC14	Vac14, PIKFYVE complex component	0	0	0.0892857
ENSP00000425118	TNPO1	transportin 1	0	0	0.0889328
ENSP00000223095	SERPINE1	serpin family E member 1	0	0.0222222	0.0888889
ENSP00000366156	SRM	spermidine synthase	0.0295858	0	0.0887574
ENSP00000378409	VSIR	V-set immunoregulatory receptor	0	0.0589971	0.0884956
ENSP00000418617	SSR1	signal sequence receptor subunit 1	0	0	0.0884956
ENSP00000364867	ROR2	receptor tyrosine kinase like orphan receptor 2	0	0.0378788	0.0883838
ENSP00000229729	SLC44A4	solute carrier family 44 member 4	0	0	0.0883838
ENSP00000346762	SND1	staphylococcal nuclease and tudor domain containing 1	0	0	0.0883219
ENSP00000340944	PTPN11	protein tyrosine phosphatase, non-receptor type 11	0	0	0.0882353
ENSP00000400526	CASK	calcium/calmodulin dependent serine protein kinase	0	0	0.0882353
ENSP00000385470	TNFSF18	tumor necrosis factor superfamily member 18	0	0	0.0881057
ENSP00000230173	ADGRG6	adhesion G protein-coupled receptor G6	0.00732064	0	0.0878477
ENSP00000284771	PDLIM3	PDZ and LIM domain 3	0	0	0.0874636
ENSP00000475168	RER1	retention in endoplasmic reticulum sorting receptor 1	0	0	0.0873362
ENSP00000433427	ARL15	ADP ribosylation factor like GTPase 15	0	0	0.0873362
ENSP00000356481	FAM129A	family with sequence similarity 129 member A	0	0	0.0872939
ENSP00000366018	HLA-A	major histocompatibility complex, class I, A	0	0	0.0872093
ENSP00000322273	OLFML3	olfactomedin like 3	0	0.0434783	0.0869565
ENSP00000258796	TTYH3	tweety family member 3	0	0.0347826	0.0869565
ENSP00000356355	NEK7	NIMA related kinase 7	0	0	0.0869565
ENSP00000451210	DLST	dihydrolipoamide S-succinyltransferase	0	0	0.0869565
ENSP00000414039	FAM129A	family with sequence similarity 129 member A	0	0	0.0869565
ENSP00000358106	PREP	prolyl endopeptidase	0	0	0.0868486
ENSP00000386541	PSMD14	proteasome 26S subunit, non-ATPase 14	0.0289017	0.0289017	0.0867052
ENSP00000251646	KRT33B	keratin 33B	0	0.04329	0.0865801
ENSP00000365757	PIP4K2A	phosphatidylinositol-5-phosphate 4-kinase type 2 alpha	0	0.021645	0.0865801
ENSP00000264389	COPS4	COP9 signalosome subunit 4	0	0	0.0865801
ENSP00000315925	GMPPA	GDP-mannose pyrophosphorylase A	0	0	0.0863931
ENSP00000218388	TIMP1	TIMP metallopeptidase inhibitor 1	0.0431034	0.172414	0.0862069
ENSP00000344666	NF2	neurofibromin 2	0	0.0143678	0.0862069
ENSP00000414940	FAM3C	family with sequence similarity 3 member C	0	0	0.0862069
ENSP00000424595	PRPS1L1	phosphoribosyl pyrophosphate synthetase 1-like 1	0	0	0.0862069
ENSP00000368831	SNX2	sorting nexin 2	0	0	0.0856164
ENSP00000322419	RPLP2	ribosomal protein lateral stalk subunit P2	0.0854701	0.25641	0.0854701
ENSP00000285208	RAB6B	RAB6B, member RAS oncogene family	0	0	0.0854701
ENSP00000413178	PCYOX1	prenylcysteine oxidase 1	0	0	0.0854701
ENSP00000360296	PLPP3	phospholipid phosphatase 3	0	0	0.0854701
ENSP00000390955	ENTPD1	ectonucleoside triphosphate diphosphohydrolase 1	0	0	0.0851789
ENSP00000308576	RHOD	ras homolog family member D	0	0	0.0851064
ENSP00000394936	ORM2	orosomucoid 2	0.127119	0.211864	0.0847458
ENSP00000251645	KRT31	keratin 31	0	0.0847458	0.0847458
ENSP00000327070	MDH2	malate dehydrogenase 2	0.028169	0	0.084507
ENSP00000366035	ACTN1	actinin alpha 1	0	0	0.0843882
ENSP00000243662	RAB38	RAB38, member RAS oncogene family	0	0	0.0843882
ENSP00000452651	SNX1	sorting nexin 1	0	0.0280899	0.0842697
ENSP00000366243	TMEM2	transmembrane protein 2	0	0	0.0842515
ENSP00000395701	TAPBP	TAP binding protein	0	0	0.0842105
ENSP00000365022	HCK	HCK proto-oncogene, Src family tyrosine kinase	0	0	0.0840336
ENSP00000316729	RHOJ	ras homolog family member J	0	0	0.0840336
ENSP00000357392	EFNA1	ephrin A1	0	0	0.0840336
ENSP00000276431	TNFRSF10B	TNF receptor superfamily member 10b	0	0.0209205	0.083682
ENSP00000368884	RPS6KA3	ribosomal protein S6 kinase A3	0	0	0.083632
ENSP00000332973	SMAD3	SMAD family member 3	0	0	0.0833333
ENSP00000258173	TMEM231	transmembrane protein 231	0	0	0.0833333
ENSP00000425471	PRDM9	PR/SET domain 9	0	0	0.0833333
ENSP00000426090	PROM1	prominin 1	0	0	0.0831601
ENSP00000359540	CREG1	cellular repressor of E1A stimulated genes 1	0	0.0414938	0.0829876
ENSP00000446057	SENP8	SUMO/sentrin peptidase family member, NEDD8 specific	0	0	0.0829876
ENSP00000216465	GSTZ1	glutathione S-transferase zeta 1	0	0	0.0829876
ENSP00000272937	HES6	hes family bHLH transcription factor 6	0	0	0.0829876
ENSP00000307889	RPL13	ribosomal protein L13	0	0.413223	0.0826446
ENSP00000379888	RPS8	ribosomal protein S8	0	0.0413223	0.0826446
ENSP00000222690	H2AFV	H2A histone family member V	0	0	0.0826446
ENSP00000435632	LGALS8	galectin 8	0	0	0.0826446
ENSP00000246151	PITHD1	PITH domain containing 1	0	0	0.0826446
ENSP00000383752	TROVE2	TROVE domain family member 2	0	0	0.0825083
ENSP00000280969	MAT2B	methionine adenosyltransferase 2B	0	0.0274725	0.0824176
ENSP00000480132	NCAM1	neural cell adhesion molecule 1	0	0	0.0822199
ENSP00000312435	DAG1	dystroglycan 1	0.0102669	0.0102669	0.0821355
ENSP00000386829	EPHA4	EPH receptor A4	0	0.00910747	0.0819672
ENSP00000418788	TTC26	tetratricopeptide repeat domain 26	0	0	0.0819672
ENSP00000456200	IST1	IST1, ESCRT-III associated factor	0	0	0.0819672
ENSP00000382840	DDX3X	DEAD-box helicase 3, X-linked	0	0.0956284	0.0819672
ENSP00000268099	SCAMP2	secretory carrier membrane protein 2	0	0	0.0819672
ENSP00000481231	MUC1	mucin 1, cell surface associated	0	0.0203252	0.0813008
ENSP00000408995	LILRB4	leukocyte immunoglobulin like receptor B4	0	0	0.0813008
ENSP00000265734	CDK6	cyclin dependent kinase 6	0	0	0.0813008
ENSP00000385397	SERPINB2	serpin family B member 2	0	0	0.0813008
ENSP00000219313	PSMD7	proteasome 26S subunit, non-ATPase 7	0	0.0540541	0.0810811
ENSP00000446252	SOD2	superoxide dismutase 2	0	0	0.0809717
ENSP00000463393	SEC22B	SEC22 homolog B, vesicle trafficking protein (gene/pseudogene)	0	0	0.0809717
ENSP00000424907	PAICS	phosphoribosylaminoimidazole carboxylase and phosphoribosylaminoimidazolesuccinocarboxamide synthase	0	0	0.0808625
ENSP00000356056	DYNLT1	dynein light chain Tctex-type 1	0	0.0806452	0.0806452
ENSP00000305010	GAP43	growth associated protein 43	0	0	0.0806452
ENSP00000363018	RPL10A	ribosomal protein L10a	0	0	0.0806452
ENSP00000456711	RP11-290H9.2	N/A	0	0	0.0805524
ENSP00000370724	FAM49A	family with sequence similarity 49 member A	0	0	0.080429
ENSP00000379601	RAB27A	RAB27A, member RAS oncogene family	0.0401606	0	0.0803213
ENSP00000318697	TUBB6	tubulin beta 6 class V	0	0	0.0803213
ENSP00000263212	PPM1F	protein phosphatase, Mg2+/Mn2+ dependent 1F	0	0	0.0803213
ENSP00000408005	SLC9A3R2	SLC9A3 regulator 2	0	0.0802139	0.0802139
ENSP00000476610	ACOT7	acyl-CoA thioesterase 7	0	0	0.0802139
ENSP00000358211	HSPA12A	heat shock protein family A (Hsp70) member 12A	0	0	0.0801068
ENSP00000419117	RPL35A	ribosomal protein L35a	0.08	0.32	0.08
ENSP00000374842	IGLV3-22	immunoglobulin lambda variable 3-22 (gene/pseudogene)	0	0.08	0.08
ENSP00000325425	MAT2B	methionine adenosyltransferase 2B	0	0	0.08
ENSP00000413173	ARPC1B	actin related protein 2/3 complex subunit 1B	0	0	0.08
ENSP00000263672	SPCS2	signal peptidase complex subunit 2	0	0	0.08
ENSP00000320493	TRIP10	thyroid hormone receptor interactor 10	0	0	0.0798722
ENSP00000355493	ADSS	adenylosuccinate synthase	0	0	0.0798403
ENSP00000312134	PRG2	proteoglycan 2, pro eosinophil major basic protein	0	0.277778	0.0793651
ENSP00000417344	IGKV1-16	immunoglobulin kappa variable 1-16	0	0.0793651	0.0793651
ENSP00000470313	STXBP2	syntaxin binding protein 2	0	0	0.0793651
ENSP00000481022	SCAMP1	secretory carrier membrane protein 1	0	0	0.0791557
ENSP00000307491	WDR48	WD repeat domain 48	0	0.0131234	0.0787402
ENSP00000362480	VPS26A	VPS26, retromer complex component A	0	0	0.0787402
ENSP00000247194	L3HYPDH	trans-L-3-hydroxyproline dehydratase	0	0	0.0787402
ENSP00000332073	MGAT1	mannosyl (alpha-1,3-)-glycoprotein beta-1,2-N-acetylglucosaminyltransferase	0	0	0.0787402
ENSP00000308716	INHBC	inhibin beta C subunit	0.026178	0	0.078534
ENSP00000380227	ITGA4	integrin subunit alpha 4	0	0	0.0783972
ENSP00000428085	RPL30	ribosomal protein L30	0	0.390625	0.078125
ENSP00000374800	IGKV1D-33	immunoglobulin kappa variable 1D-33	0	0.078125	0.078125
ENSP00000232905	EIF1B	eukaryotic translation initiation factor 1B	0	0	0.078125
ENSP00000464998	TNFSF13	tumor necrosis factor superfamily member 13	0	0	0.078125
ENSP00000413479	KRT3	keratin 3	0	0.0310559	0.0776398
ENSP00000466379	ASNA1	arsA arsenite transporter, ATP-binding, homolog 1 (bacterial)	0	0	0.0773196
ENSP00000352054	ATP2B1	ATPase plasma membrane Ca2+ transporting 1	0	0.0850077	0.0772798
ENSP00000362273	ADPRHL2	ADP-ribosylhydrolase like 2	0	0	0.0771208
ENSP00000369419	STEAP4	STEAP4 metalloreductase	0	0	0.0770713
ENSP00000341083	NPR2	natriuretic peptide receptor 2	0	0.00855432	0.0769889
ENSP00000234071	PROC	protein C, inactivator of coagulation factors Va and VIIIa	0	0.115385	0.0769231
ENSP00000439485	PTER	phosphotriesterase related	0	0	0.0769231
ENSP00000478289	AC233755.1	N/A	0	0	0.0769231
ENSP00000375037	IGHV1-58	immunoglobulin heavy variable 1-58	0	0	0.0769231
ENSP00000458181	SHBG	sex hormone binding globulin	0.114943	0.0766284	0.0766284
ENSP00000363079	MBL2	mannose binding lectin 2	0.306513	0	0.0766284
ENSP00000313921	MSRA	methionine sulfoxide reductase A	0	0	0.0766284
ENSP00000343949	SLC7A8	solute carrier family 7 member 8	0	0	0.0766284
ENSP00000334051	GNAL	G protein subunit alpha L	0	0	0.0763359
ENSP00000476174	TGIF2	TGFB induced factor homeobox 2	0	0	0.0763359
ENSP00000375013	IGHV3-16	immunoglobulin heavy variable 3-16 (non-functional)	0	0	0.0763359
ENSP00000361072	TSPAN1	tetraspanin 1	0	0	0.0760456
ENSP00000378856	LGALS9	galectin 9	0	0	0.0759494
ENSP00000370196	SBF1	SET binding factor 1	0	0.0474158	0.0758653
ENSP00000403471	HLA-B	major histocompatibility complex, class I, B	0	0.0378788	0.0757576
ENSP00000367265	CKAP4	cytoskeleton associated protein 4	0	0	0.0757576
ENSP00000479968	CYFIP2	cytoplasmic FMR1 interacting protein 2	0	0	0.0755495
ENSP00000444533	KRT86	keratin 86	0.0934579	0.0747664	0.0747664
ENSP00000265881	REXO2	RNA exonuclease 2	0	0	0.0746269
ENSP00000433542	NUCB2	nucleobindin 2	0	0	0.0744417
ENSP00000394466	TOM1	target of myb1 membrane trafficking protein	0	0	0.0743494
ENSP00000264485	SLC4A4	solute carrier family 4 member 4	0	0.00823723	0.0741351
ENSP00000256733	SAA2	serum amyloid A2	0.444444	0.814815	0.0740741
ENSP00000389906	PDIA3	protein disulfide isomerase family A member 3	0	0	0.0740741
ENSP00000362345	AIFM2	apoptosis inducing factor, mitochondria associated 2	0	0	0.0740741
ENSP00000397752	HTATIP2	HIV-1 Tat interactive protein 2	0	0	0.0740741
ENSP00000375238	KRTAP2-1	keratin associated protein 2-1	0	0	0.0740741
ENSP00000375030	IGHV1-45	immunoglobulin heavy variable 1-45	0	0	0.0740741
ENSP00000364621	SUSD3	sushi domain containing 3	0	0	0.0738007
ENSP00000383115	COLEC12	collectin subfamily member 12	0	0	0.0736196
[truncated: 1,751 more rows]
